# Supplementary material for: Interpretable GWAS by linking clinical phenotypes to quantifiable immune repertoire components
Source: Commun Biol. 2024 Oct 20;7:1357. doi: 10.1038/s42003-024-07010-x (PMC11491462; doi:10.1038/s42003-024-07010-x)
Supplement: Supplementary file 4 — Supplementary Data [file 42003_2024_7010_MOESM4_ESM.xlsx]

## Sheet: Data 1
Supplementary Data 1: Significant associations between variants and normalized RFUs (rfuQTL training set)
SNP	RFU	beta	t.stat	p.value
7_142581165_C_G	1415	0.817523	19.4148	1.0475e-66
7_142584720_C_T	1415	0.794818	18.6499	1.27801e-62
7_142582753_A_T	1415	0.793303	18.5956	2.48178e-62
7_142582945_T_G	1415	0.793303	18.5956	2.48178e-62
7_142578691_G_A	1415	0.788568	18.3715	3.81833e-61
7_142585924_A_T	1415	0.783928	18.2633	1.42335e-60
7_142586597_C_A	1415	0.782983	18.2572	1.53188e-60
7_142587334_T_G	1415	0.782983	18.2572	1.53188e-60
7_142570512_C_A	1415	0.787237	18.2082	2.77852e-60
7_142570793_C_G	1415	0.787237	18.2082	2.77852e-60
7_142574117_A_T	1415	0.787237	18.2082	2.77852e-60
7_142574740_C_G	1415	0.787237	18.2082	2.77852e-60
7_142594056_T_C	1415	0.781471	18.2041	2.91815e-60
7_142593775_A_T	1415	0.777791	18.1022	1.00448e-59
7_142562991_AGTG_A	1415	0.781583	18.0405	2.12125e-59
7_142563803_G_A	1415	0.781583	18.0405	2.12125e-59
7_142576298_T_A	1415	0.776986	17.9373	7.37946e-59
7_142575608_G_A	1415	0.780405	17.8932	1.25746e-58
7_142577667_T_TAAG	1415	0.776317	17.8636	1.79687e-58
7_142577663_T_G	1415	0.775149	17.8507	2.09969e-58
7_142575069_C_T	1415	0.775804	17.7917	4.27373e-58
7_142575414_T_C	1415	0.77504	17.7455	7.45975e-58
7_142578191_T_C	1415	0.77504	17.7455	7.45975e-58
7_142578248_T_C	1415	0.77504	17.7455	7.45975e-58
7_142567535_G_A	1415	0.772152	17.7449	7.51076e-58
7_142565283_T_C	1415	0.773499	17.7406	7.90724e-58
7_142565290_G_A	1415	0.773499	17.7406	7.90724e-58
7_142565684_C_T	1415	0.773499	17.7406	7.90724e-58
7_142566193_A_G	1415	0.773499	17.7406	7.90724e-58
7_142566271_T_G	1415	0.773499	17.7406	7.90724e-58
7_142567518_G_A	1415	0.773499	17.7406	7.90724e-58
7_142567822_A_G	1415	0.773499	17.7406	7.90724e-58
7_142567969_G_A	1415	0.773499	17.7406	7.90724e-58
7_142568696_G_C	1415	0.773499	17.7406	7.90724e-58
7_142569922_A_G	1415	0.773499	17.7406	7.90724e-58
7_142570017_G_A	1415	0.773499	17.7406	7.90724e-58
7_142571041_C_T	1415	0.773499	17.7406	7.90724e-58
7_142574345_C_T	1415	0.773499	17.7406	7.90724e-58
7_142574580_T_C	1415	0.773499	17.7406	7.90724e-58
7_142565112_A_G	1415	0.772014	17.7402	7.94743e-58
7_142567836_G_C	1415	0.772183	17.6225	3.26952e-57
7_142569604_A_G	1415	0.772183	17.6225	3.26952e-57
7_142607093_T_A	1415	0.770599	17.5669	6.36944e-57
7_142565798_A_C	1415	0.768822	17.5596	6.9566e-57
7_142597763_C_T	1415	0.757964	17.3496	8.5741e-56
7_142590432_T_C	1415	0.759438	17.3492	8.61861e-56
7_142606432_A_C	1415	0.762495	17.3445	9.11492e-56
7_142574527_A_T	1415	0.763576	17.3369	9.98582e-56
7_142598692_C_G	1415	0.763231	17.3177	1.25431e-55
7_142610752_C_T	1415	0.763229	17.2942	1.66024e-55
7_142612478_C_A	1415	0.763229	17.2942	1.66024e-55
7_142619093_C_T	1415	0.752032	16.8831	2.18637e-53
7_142622455_CA_C	1415	0.752032	16.8831	2.18637e-53
7_142626338_C_T	1415	0.752032	16.8831	2.18637e-53
7_142627134_A_T	1415	0.74959	16.8723	2.48206e-53
7_142559206_C_T	1415	0.752285	16.8514	3.1782e-53
7_142618250_A_C	1415	0.749808	16.8116	5.08303e-53
7_142602900_G_A	1415	0.744894	16.803	5.62427e-53
7_142605391_C_T	1415	0.739272	16.5322	1.35796e-51
7_142559437_A_G	1415	0.738054	16.4089	5.74402e-51
7_142559511_T_C	1415	0.738054	16.4089	5.74402e-51
7_142675697_T_C	1415	0.71817	15.9969	6.89667e-49
7_142675956_T_C	1415	0.71817	15.9969	6.89667e-49
7_142678312_G_A	1415	0.71817	15.9969	6.89667e-49
7_142679682_T_G	1415	0.71817	15.9969	6.89667e-49
7_142670659_G_T	1415	0.715667	15.9668	9.76027e-49
7_142670801_G_A	1415	0.715667	15.9668	9.76027e-49
7_142671435_C_G	1415	0.715667	15.9668	9.76027e-49
7_142672104_G_A	1415	0.715667	15.9668	9.76027e-49
7_142675243_A_C	1415	0.715667	15.9668	9.76027e-49
7_142676346_C_T	1415	0.715667	15.9668	9.76027e-49
7_142677459_G_A	1415	0.715667	15.9668	9.76027e-49
7_142680411_A_G	1415	0.715667	15.9668	9.76027e-49
7_142688967_T_C	1415	0.715667	15.9668	9.76027e-49
7_142693008_C_T	1415	0.713523	15.9178	1.71863e-48
7_142691784_CT_C	1415	0.714054	15.9169	1.73563e-48
7_142693973_A_G	1415	0.714768	15.9091	1.89984e-48
7_142694948_GC_G	1415	0.714768	15.9091	1.89984e-48
7_142694958_C_T	1415	0.714768	15.9091	1.89984e-48
7_142695049_G_A	1415	0.714768	15.9091	1.89984e-48
7_142695251_A_G	1415	0.714768	15.9091	1.89984e-48
7_142695345_A_C	1415	0.714768	15.9091	1.89984e-48
7_142696638_G_A	1415	0.714768	15.9091	1.89984e-48
7_142697300_C_A	1415	0.714768	15.9091	1.89984e-48
7_142697428_G_A	1415	0.714768	15.9091	1.89984e-48
7_142697811_T_C	1415	0.714768	15.9091	1.89984e-48
7_142698555_A_G	1415	0.714768	15.9091	1.89984e-48
7_142698754_A_C	1415	0.714768	15.9091	1.89984e-48
7_142699075_G_A	1415	0.714768	15.9091	1.89984e-48
7_142699172_A_G	1415	0.714768	15.9091	1.89984e-48
7_142699743_T_G	1415	0.714768	15.9091	1.89984e-48
7_142701355_G_C	1415	0.714768	15.9091	1.89984e-48
7_142701411_T_G	1415	0.714768	15.9091	1.89984e-48
7_142682772_A_C	1415	0.713789	15.8914	2.32918e-48
7_142684257_T_C	1415	0.714153	15.8902	2.36348e-48
7_142691835_T_C	1415	0.712277	15.8793	2.67758e-48
7_142692522_C_A	1415	0.712277	15.8793	2.67758e-48
7_142693032_T_C	1415	0.712277	15.8793	2.67758e-48
7_142694837_C_G	1415	0.712277	15.8793	2.67758e-48
7_142675152_A_G	1415	0.716268	15.856	3.50145e-48
7_142695667_A_G	1415	0.712395	15.8531	3.62291e-48
7_142701893_G_A	1415	0.711582	15.8408	4.17459e-48
7_142702464_T_C	1415	0.711582	15.8408	4.17459e-48
7_142701493_A_G	1415	0.710698	15.8307	4.68759e-48
7_142701507_T_C	1415	0.710698	15.8307	4.68759e-48
7_142701977_G_C	1415	0.710782	15.8162	5.53999e-48
7_142691827_G_A	1415	0.709458	15.8095	5.98037e-48
7_142702076_AAAAC_A	1415	0.710173	15.7679	9.64321e-48
7_142670876_G_T	1415	0.711962	15.7589	1.06964e-47
7_142673883_A_T	1415	0.711962	15.7589	1.06964e-47
7_142676450_C_T	1415	0.711962	15.7589	1.06964e-47
7_142677359_G_C	1415	0.711962	15.7589	1.06964e-47
7_142678206_A_G	1415	0.711962	15.7589	1.06964e-47
7_142678432_C_A	1415	0.711962	15.7589	1.06964e-47
7_142680624_C_A	1415	0.711962	15.7589	1.06964e-47
7_142680697_A_G	1415	0.711962	15.7589	1.06964e-47
7_142681205_C_T	1415	0.711962	15.7589	1.06964e-47
7_142681544_C_T	1415	0.711962	15.7589	1.06964e-47
7_142681842_A_G	1415	0.711962	15.7589	1.06964e-47
7_142684062_T_C	1415	0.711962	15.7589	1.06964e-47
7_142684833_T_C	1415	0.711962	15.7589	1.06964e-47
7_142686322_T_C	1415	0.711962	15.7589	1.06964e-47
7_142686522_C_T	1415	0.711962	15.7589	1.06964e-47
7_142686711_C_T	1415	0.711962	15.7589	1.06964e-47
7_142686799_C_G	1415	0.711962	15.7589	1.06964e-47
7_142687351_CT_C	1415	0.711962	15.7589	1.06964e-47
7_142687375_G_A	1415	0.711962	15.7589	1.06964e-47
7_142689081_C_A	1415	0.711962	15.7589	1.06964e-47
7_142673855_G_T	1415	0.711389	15.6946	2.23652e-47
7_142674762_T_A	1415	0.711389	15.6946	2.23652e-47
7_142676642_G_T	1415	0.711389	15.6946	2.23652e-47
7_142676929_T_C	1415	0.711389	15.6946	2.23652e-47
7_142680423_G_A	1415	0.711389	15.6946	2.23652e-47
7_142689285_A_G	1415	0.711389	15.6946	2.23652e-47
7_142701220_T_TA	1415	0.709828	15.689	2.38466e-47
7_142685309_A_G	1415	0.705401	15.6258	4.91879e-47
7_142691139_T_G	1415	0.707981	15.6082	6.01489e-47
7_142659318_C_T	1415	0.705851	15.5976	6.78916e-47
7_142659520_C_A	1415	0.705851	15.5976	6.78916e-47
7_142662392_AAG_A	1415	0.705851	15.5976	6.78916e-47
7_142668364_G_A	1415	0.705851	15.5976	6.78916e-47
7_142658259_A_G	1415	0.703595	15.5719	9.10076e-47
7_142662963_G_C	1415	0.703595	15.5719	9.10076e-47
7_142664497_C_T	1415	0.703595	15.5719	9.10076e-47
7_142686819_TG_T	1415	0.706181	15.5666	9.67024e-47
7_142691264_A_G	1415	0.701617	15.5532	1.1265e-46
7_142666801_G_A	1415	0.698067	15.4689	2.94754e-46
7_142650821_G_A	1415	0.699085	15.4132	5.55333e-46
7_142651217_C_T	1415	0.699085	15.4132	5.55333e-46
7_142639543_T_C	1415	0.697541	15.3894	7.28041e-46
7_142640193_C_T	1415	0.697541	15.3894	7.28041e-46
7_142640270_T_A	1415	0.697541	15.3894	7.28041e-46
7_142642876_A_C	1415	0.697541	15.3894	7.28041e-46
7_142643772_T_A	1415	0.697541	15.3894	7.28041e-46
7_142633635_G_A	1415	0.693568	15.3528	1.10279e-45
7_142634839_G_C	1415	0.693568	15.3528	1.10279e-45
7_142643707_A_G	1415	0.698259	15.3464	1.18625e-45
7_142643975_AG_A	1415	0.698259	15.3464	1.18625e-45
7_142644131_A_T	1415	0.698259	15.3464	1.18625e-45
7_142646938_T_G	1415	0.698259	15.3464	1.18625e-45
7_142649362_A_G	1415	0.698259	15.3464	1.18625e-45
7_142628827_T_C	1415	0.696698	15.3224	1.55651e-45
7_142628962_A_G	1415	0.696698	15.3224	1.55651e-45
7_142631876_C_G	1415	0.696698	15.3224	1.55651e-45
7_142633807_A_G	1415	0.696698	15.3224	1.55651e-45
7_142640630_C_G	1415	0.695262	15.3017	1.96825e-45
7_142652815_C_A	1415	0.693111	15.2536	3.39177e-45
7_142702692_G_A	1415	0.688787	15.114	1.64032e-44
7_142702835_G_A	1415	0.688787	15.114	1.64032e-44
7_142704379_G_C	1415	0.688787	15.114	1.64032e-44
7_142702603_A_C	1415	0.684107	14.9911	6.53284e-44
7_142638791_C_T	1415	0.68683	14.9858	6.93065e-44
7_142704461_A_C	1415	0.682405	14.9847	7.01923e-44
7_142703718_C_T	1415	0.67864	14.8019	5.4199e-43
7_142646996_A_C	1415	0.681181	14.7988	5.61099e-43
7_142647022_A_T	1415	0.681181	14.7988	5.61099e-43
7_142638984_G_A	1415	0.676293	14.6753	2.21605e-42
7_142641652_T_C	1415	0.676293	14.6753	2.21605e-42
7_142642385_A_G	1415	0.676293	14.6753	2.21605e-42
7_142642726_G_A	1415	0.676293	14.6753	2.21605e-42
7_142643073_C_T	1415	0.676293	14.6753	2.21605e-42
7_142643603_A_G	1415	0.676293	14.6753	2.21605e-42
7_142649508_T_C	1415	0.676293	14.6753	2.21605e-42
7_142650424_T_C	1415	0.676293	14.6753	2.21605e-42
7_142650656_T_G	1415	0.676293	14.6753	2.21605e-42
7_142654962_C_G	1415	0.669359	14.5969	5.28766e-42
7_142561951_T_G	1415	0.70241	14.5772	6.57881e-42
7_142585389_C_T	1415	0.698747	14.1139	1.06289e-39
7_142700076_A_T	1415	0.684784	14.0958	1.29424e-39
7_142691419_G_A	1415	0.675548	13.8983	1.10021e-38
7_142673687_G_T	1415	0.678308	13.8738	1.43231e-38
7_142673978_A_G	1415	0.678308	13.8738	1.43231e-38
7_142674133_A_C	1415	0.678308	13.8738	1.43231e-38
7_142675032_A_G	1415	0.678308	13.8738	1.43231e-38
7_142678371_G_A	1415	0.678308	13.8738	1.43231e-38
7_142682808_A_G	1415	0.678308	13.8738	1.43231e-38
7_142686268_C_T	1415	0.678308	13.8738	1.43231e-38
7_142689035_A_G	1415	0.678308	13.8738	1.43231e-38
7_142697251_A_G	1415	0.678308	13.8738	1.43231e-38
7_142698925_A_C	1415	0.675234	13.8413	2.03294e-38
7_142586119_A_C	1415	0.689333	13.8232	2.47065e-38
7_142586566_A_T	1415	0.689333	13.8232	2.47065e-38
7_142586832_A_T	1415	0.689333	13.8232	2.47065e-38
7_142586984_G_A	1415	0.689333	13.8232	2.47065e-38
7_142695896_A_G	1415	0.67364	13.7594	4.90504e-38
7_142691775_T_C	1415	0.671702	13.7255	7.05966e-38
7_142566199_C_T	1415	0.690189	13.6638	1.36702e-37
7_142573138_G_A	1415	0.690189	13.6638	1.36702e-37
7_142573717_T_C	1415	0.690189	13.6638	1.36702e-37
7_142575492_T_C	1415	0.690189	13.6638	1.36702e-37
7_142575762_A_G	1415	0.690189	13.6638	1.36702e-37
7_142574706_C_G	1415	0.685399	13.5492	4.64255e-37
7_142620584_G_A	1415	0.689201	13.5187	6.42368e-37
7_142563940_C_T	1415	0.681689	13.4556	1.25562e-36
7_142620329_G_T	1415	0.685883	13.4426	1.44199e-36
7_142695406_T_C	1415	0.659865	13.4247	1.74192e-36
7_142604431_A_G	1415	0.676162	13.4054	2.13662e-36
7_142606546_T_C	1415	0.676162	13.4054	2.13662e-36
7_142608471_C_A	1415	0.676162	13.4054	2.13662e-36
7_142703798_T_G	1415	0.658214	13.382	2.73886e-36
7_142704069_C_T	1415	0.658214	13.382	2.73886e-36
7_142610636_C_A	1415	0.676418	13.354	3.68025e-36
7_142615809_C_G	1415	0.676418	13.354	3.68025e-36
7_142584094_A_G	1415	0.676	13.3324	4.62461e-36
7_142593137_C_T	1415	0.672915	13.3305	4.71701e-36
7_142596569_G_A	1415	0.672915	13.3305	4.71701e-36
7_142590644_A_T	1415	0.669791	13.1773	2.3614e-35
7_142704758_A_G	1415	0.643606	13.1049	5.04041e-35
7_142612257_C_G	1415	0.644358	13.0259	1.14923e-34
7_142602301_A_G	1415	0.663166	13.0193	1.23054e-34
7_142601827_A_C	1415	0.661941	12.9951	1.58306e-34
7_142594965_T_A	1415	0.65996	12.9462	2.629e-34
7_142595374_T_C	1415	0.654545	12.9107	3.80209e-34
7_142705318_C_T	1415	0.621714	12.873	5.61625e-34
7_142705060_C_T	1415	0.596687	12.8318	8.59598e-34
7_142705058_T_G	1415	0.594989	12.8162	1.00928e-33
7_142705055_TCC_T	1415	0.591881	12.7177	2.78175e-33
7_142683246_T_G	1415	0.64378	12.6102	8.36187e-33
7_142561064_A_G	1415	0.650858	12.5984	9.43375e-33
7_142652986_C_A	1415	0.62502	12.5526	1.50475e-32
7_142657056_A_G	1415	0.626943	12.379	8.76293e-32
7_142338955_A_G	2905	-0.600095	-12.3658	1.00139e-31
7_142635154_C_T	1415	0.626587	12.3492	1.18388e-31
7_142637247_C_T	1415	0.626587	12.3492	1.18388e-31
7_142637129_C_T	1415	0.623587	12.3121	1.71948e-31
7_142629318_A_G	1415	0.62391	12.2688	2.66005e-31
7_142630312_T_G	1415	0.62391	12.2688	2.66005e-31
7_142630341_T_C	1415	0.62391	12.2688	2.66005e-31
7_142351213_T_C	2905	-0.622502	-12.2277	4.01816e-31
7_142654634_A_T	1415	0.620092	12.2128	4.66475e-31
7_142339693_C_T	2905	-0.588462	-12.1749	6.81761e-31
7_142340610_G_A	2905	-0.588462	-12.1749	6.81761e-31
7_142713995_T_C	1415	0.591446	12.1372	9.93501e-31
7_142708065_T_G	1415	0.595158	12.1371	9.94366e-31
7_142705770_C_T	1415	0.593272	12.1209	1.16867e-30
7_142710403_G_A	1415	0.587544	12.084	1.68781e-30
7_142712287_G_A	1415	0.588551	12.0793	1.76832e-30
7_142705942_G_C	1415	0.588223	12.041	2.58819e-30
7_142707033_G_T	1415	0.588223	12.041	2.58819e-30
7_142707664_T_C	1415	0.588223	12.041	2.58819e-30
7_142708401_C_T	1415	0.588223	12.041	2.58819e-30
7_142710215_A_G	1415	0.588223	12.041	2.58819e-30
7_142710222_C_T	1415	0.588223	12.041	2.58819e-30
7_142710629_G_A	1415	0.588223	12.041	2.58819e-30
7_142710932_TGTAAG_T	1415	0.588223	12.041	2.58819e-30
7_142711401_A_G	1415	0.588223	12.041	2.58819e-30
7_142711901_G_T	1415	0.588223	12.041	2.58819e-30
7_142707642_T_G	1415	0.58725	12.0313	2.85084e-30
7_142708543_G_A	1415	0.586407	12.0256	3.01601e-30
7_142709224_C_T	1415	0.586407	12.0256	3.01601e-30
7_142711758_C_T	1415	0.586407	12.0256	3.01601e-30
7_142712527_A_T	1415	0.588182	12.0253	3.02472e-30
7_142712861_G_A	1415	0.588182	12.0253	3.02472e-30
7_142713417_G_A	1415	0.588182	12.0253	3.02472e-30
7_142713704_C_T	1415	0.588182	12.0253	3.02472e-30
7_142714038_C_T	1415	-0.588182	-12.0253	3.02472e-30
7_142716955_G_A	1415	-0.588182	-12.0253	3.02472e-30
7_142713241_G_A	1415	0.588182	12.0253	3.02472e-30
7_142721177_C_T	1415	0.588086	12.0229	3.09785e-30
7_142721413_G_A	1415	0.588086	12.0229	3.09785e-30
7_142710271_T_C	1415	0.585846	12.0116	3.46582e-30
7_142713619_T_TG	1415	0.585947	11.9402	7.02173e-30
7_142722235_C_T	1415	0.582631	11.8279	2.12368e-29
7_142358936_G_A	2905	-0.541476	-11.53	3.86338e-28
7_142357716_C_T	2905	-0.548154	-11.2782	4.32518e-27
7_142823499_G_A	4001	0.648557	11.2485	5.73659e-27
7_142809879_G_A	4001	0.647259	11.2217	7.40137e-27
7_142810692_C_A	4001	0.647259	11.2217	7.40137e-27
7_142811678_G_C	4001	0.647259	11.2217	7.40137e-27
7_142812489_C_T	4001	0.647259	11.2217	7.40137e-27
7_142812665_G_A	4001	0.646638	11.0865	2.65628e-26
7_142812761_G_A	4001	0.646638	11.0865	2.65628e-26
7_142809879_G_A	2332	0.638462	10.9767	7.44005e-26
7_142810692_C_A	2332	0.638462	10.9767	7.44005e-26
7_142811678_G_C	2332	0.638462	10.9767	7.44005e-26
7_142812489_C_T	2332	0.638462	10.9767	7.44005e-26
7_142661832_C_A	1415	0.625381	10.97	7.92217e-26
7_142658771_A_G	1415	0.624991	10.9623	8.51269e-26
7_142659516_T_G	1415	0.624991	10.9623	8.51269e-26
7_142659616_T_A	1415	0.624991	10.9623	8.51269e-26
7_142660024_C_T	1415	0.624991	10.9623	8.51269e-26
7_142660485_C_T	1415	0.624991	10.9623	8.51269e-26
7_142660839_A_G	1415	0.624991	10.9623	8.51269e-26
7_142661069_C_A	1415	0.624991	10.9623	8.51269e-26
7_142661267_C_G	1415	0.624991	10.9623	8.51269e-26
7_142661768_C_T	1415	0.624991	10.9623	8.51269e-26
7_142662001_T_C	1415	0.624991	10.9623	8.51269e-26
7_142662291_G_A	1415	0.624991	10.9623	8.51269e-26
7_142662412_C_G	1415	0.624991	10.9623	8.51269e-26
7_142662772_A_G	1415	0.624991	10.9623	8.51269e-26
7_142662932_T_C	1415	0.624991	10.9623	8.51269e-26
7_142663616_T_C	1415	0.624991	10.9623	8.51269e-26
7_142663621_C_A	1415	0.624991	10.9623	8.51269e-26
7_142663708_G_A	1415	0.624991	10.9623	8.51269e-26
7_142661753_A_G	1415	0.620742	10.9262	1.19286e-25
7_142812665_G_A	2332	0.638576	10.86	2.20849e-25
7_142812761_G_A	2332	0.638576	10.86	2.20849e-25
7_142580477_A_C	1415	0.613899	10.8273	2.99099e-25
7_142812665_G_A	4100	0.632401	10.791	4.18232e-25
7_142812761_G_A	4100	0.632401	10.791	4.18232e-25
7_142824067_A_G	4001	0.627972	10.7406	6.66279e-25
7_142824413_C_T	4001	0.627972	10.7406	6.66279e-25
7_142825783_C_A	4001	0.627972	10.7406	6.66279e-25
7_142826595_G_A	4001	0.627972	10.7406	6.66279e-25
7_142823499_G_A	2332	0.624797	10.7003	9.64971e-25
7_142661303_G_T	1415	0.61231	10.7003	9.65408e-25
7_142662750_T_C	1415	0.61231	10.7003	9.65408e-25
7_142664755_T_C	1415	0.61231	10.7003	9.65408e-25
7_142706976_G_C	1415	0.546515	10.588	2.69848e-24
7_142557616_AAGCCAATCTCCTGGGAC_A	1415	0.547026	10.5579	3.55222e-24
7_142823499_G_A	4100	0.612058	10.4982	6.10953e-24
7_142824067_A_G	2332	0.6181	10.4827	7.03073e-24
7_142824413_C_T	2332	0.6181	10.4827	7.03073e-24
7_142825783_C_A	2332	0.6181	10.4827	7.03073e-24
7_142826595_G_A	2332	0.6181	10.4827	7.03073e-24
7_142809879_G_A	4100	0.60779	10.4129	1.32192e-23
7_142810692_C_A	4100	0.60779	10.4129	1.32192e-23
7_142811678_G_C	4100	0.60779	10.4129	1.32192e-23
7_142812489_C_T	4100	0.60779	10.4129	1.32192e-23
7_142711221_C_T	1415	-0.538941	-10.3859	1.68477e-23
7_142712183_G_A	1415	-0.538941	-10.3859	1.68477e-23
7_142713155_A_G	1415	-0.537049	-10.3656	2.02387e-23
7_142715462_C_A	1415	-0.538409	-10.3653	2.0283e-23
7_142719130_C_T	1415	-0.538409	-10.3653	2.0283e-23
7_142648438_C_A	1415	0.518559	10.2999	3.64823e-23
7_142339693_C_T	3278	-0.499322	-10.1234	1.7525e-22
7_142340610_G_A	3278	-0.499322	-10.1234	1.7525e-22
7_142338955_A_G	3278	-0.498822	-10.0313	3.948e-22
7_142619745_C_A	1415	-0.663884	-9.92835	9.71732e-22
7_142818125_A_C	4001	0.524894	9.92555	9.95759e-22
7_142817390_C_T	4001	0.524012	9.8995	1.24936e-21
7_142817556_T_G	4001	0.524012	9.8995	1.24936e-21
7_142820419_G_A	4001	-0.524012	-9.8995	1.24936e-21
7_142823019_C_T	4001	-0.524012	-9.8995	1.24936e-21
7_142823499_G_A	1752	0.585269	9.88997	1.3573e-21
7_142811015_ATT_A	4001	0.522142	9.86577	1.67477e-21
7_142657056_A_G	3490	-0.508061	-9.86379	1.70379e-21
7_142824067_A_G	4100	0.583867	9.86281	1.71846e-21
7_142824413_C_T	4100	0.583867	9.86281	1.71846e-21
7_142825783_C_A	4100	0.583867	9.86281	1.71846e-21
7_142826595_G_A	4100	0.583867	9.86281	1.71846e-21
7_142809879_G_A	1752	0.583605	9.85768	1.79668e-21
7_142810692_C_A	1752	0.583605	9.85768	1.79668e-21
7_142811678_G_C	1752	0.583605	9.85768	1.79668e-21
7_142812489_C_T	1752	0.583605	9.85768	1.79668e-21
7_142810971_T_C	4001	0.521257	9.83975	2.09878e-21
7_142654634_A_T	3490	-0.502452	-9.73908	5.00355e-21
7_142812665_G_A	947	0.576794	9.73625	5.12687e-21
7_142812761_G_A	947	0.576794	9.73625	5.12687e-21
7_142812624_A_G	4001	0.51719	9.68648	7.85781e-21
7_142351213_T_C	3278	-0.505383	-9.66161	9.72088e-21
7_142812665_G_A	781	0.570056	9.64355	1.1343e-20
7_142812761_G_A	781	0.570056	9.64355	1.1343e-20
7_142351213_T_C	3411	-0.508574	-9.63583	1.21148e-20
7_142594634_G_C	1415	-0.647521	-9.62842	1.29056e-20
7_142809879_G_A	947	0.564926	9.60851	1.52912e-20
7_142810692_C_A	947	0.564926	9.60851	1.52912e-20
7_142811678_G_C	947	0.564926	9.60851	1.52912e-20
7_142812489_C_T	947	0.564926	9.60851	1.52912e-20
7_142823499_G_A	947	0.563879	9.5882	1.81754e-20
7_142809879_G_A	781	0.561888	9.58649	1.84413e-20
7_142810692_C_A	781	0.561888	9.58649	1.84413e-20
7_142811678_G_C	781	0.561888	9.58649	1.84413e-20
7_142812489_C_T	781	0.561888	9.58649	1.84413e-20
7_142339693_C_T	3411	-0.479925	-9.57806	1.98117e-20
7_142340610_G_A	3411	-0.479925	-9.57806	1.98117e-20
7_142812665_G_A	4670	0.5645	9.54833	2.54955e-20
7_142812761_G_A	4670	0.5645	9.54833	2.54955e-20
7_142812665_G_A	1752	0.572456	9.54147	2.70205e-20
7_142812761_G_A	1752	0.572456	9.54147	2.70205e-20
7_142824067_A_G	1752	0.570788	9.53645	2.81938e-20
7_142824413_C_T	1752	0.570788	9.53645	2.81938e-20
7_142825783_C_A	1752	0.570788	9.53645	2.81938e-20
7_142826595_G_A	1752	0.570788	9.53645	2.81938e-20
7_142325703_G_A	2905	-0.472116	-9.52601	3.07972e-20
7_142635154_C_T	3490	-0.493028	-9.51585	3.35607e-20
7_142637247_C_T	3490	-0.493028	-9.51585	3.35607e-20
7_142812665_G_A	3656	0.559757	9.50115	3.79994e-20
7_142812761_G_A	3656	0.559757	9.50115	3.79994e-20
7_142334977_C_A	2905	-0.471363	-9.47616	4.69174e-20
7_142823499_G_A	781	0.555887	9.47006	4.93925e-20
7_142809879_G_A	4670	0.5551	9.46656	5.08693e-20
7_142810692_C_A	4670	0.5551	9.46656	5.08693e-20
7_142811678_G_C	4670	0.5551	9.46656	5.08693e-20
7_142812489_C_T	4670	0.5551	9.46656	5.08693e-20
7_142637129_C_T	3490	-0.489047	-9.45387	5.66051e-20
7_142823499_G_A	4670	0.554268	9.45043	5.82671e-20
7_142620584_G_A	3490	-0.501407	-9.44844	5.92486e-20
7_142823499_G_A	2449	0.554678	9.42022	7.50998e-20
7_142629318_A_G	3490	-0.489115	-9.41906	7.583e-20
7_142630312_T_G	3490	-0.489115	-9.41906	7.583e-20
7_142630341_T_C	3490	-0.489115	-9.41906	7.583e-20
7_142620329_G_T	3490	-0.499534	-9.41266	8.001e-20
7_142824963_AT_A	4001	-0.501326	-9.40208	8.74318e-20
7_142825844_C_T	4001	-0.501326	-9.40208	8.74318e-20
7_142827064_C_T	4001	-0.501326	-9.40208	8.74318e-20
7_142604431_A_G	3490	-0.493014	-9.40162	8.77677e-20
7_142606546_T_C	3490	-0.493014	-9.40162	8.77677e-20
7_142608471_C_A	3490	-0.493014	-9.40162	8.77677e-20
7_142561064_A_G	3490	-0.49811	-9.39137	9.56384e-20
7_142338955_A_G	3411	-0.474648	-9.38432	1.01449e-19
7_142593137_C_T	3490	-0.491179	-9.36626	1.17983e-19
7_142596569_G_A	3490	-0.491179	-9.36626	1.17983e-19
7_142809879_G_A	2449	0.549584	9.32219	1.70397e-19
7_142810692_C_A	2449	0.549584	9.32219	1.70397e-19
7_142811678_G_C	2449	0.549584	9.32219	1.70397e-19
7_142812489_C_T	2449	0.549584	9.32219	1.70397e-19
7_142812665_G_A	3160	0.555124	9.32018	1.73263e-19
7_142812761_G_A	3160	0.555124	9.32018	1.73263e-19
7_142812665_G_A	2483	0.55852	9.31892	1.75103e-19
7_142812761_G_A	2483	0.55852	9.31892	1.75103e-19
7_142812665_G_A	2449	0.553697	9.30348	1.99094e-19
7_142812761_G_A	2449	0.553697	9.30348	1.99094e-19
7_142610636_C_A	3490	-0.489178	-9.28298	2.36052e-19
7_142615809_C_G	3490	-0.489178	-9.28298	2.36052e-19
7_142812665_G_A	3766	0.535397	9.27901	2.43951e-19
7_142812761_G_A	3766	0.535397	9.27901	2.43951e-19
7_142612257_C_G	3490	-0.474946	-9.27628	2.49552e-19
7_142809879_G_A	3766	0.529992	9.2694	2.64197e-19
7_142810692_C_A	3766	0.529992	9.2694	2.64197e-19
7_142811678_G_C	3766	0.529992	9.2694	2.64197e-19
7_142812489_C_T	3766	0.529992	9.2694	2.64197e-19
7_142809879_G_A	2483	0.550596	9.26573	2.72356e-19
7_142810692_C_A	2483	0.550596	9.26573	2.72356e-19
7_142811678_G_C	2483	0.550596	9.26573	2.72356e-19
7_142812489_C_T	2483	0.550596	9.26573	2.72356e-19
7_142585389_C_T	3490	-0.483082	-9.26186	2.81226e-19
7_142823499_G_A	2483	0.549984	9.25409	2.99922e-19
7_142392830_G_A	2905	-0.449973	-9.24589	3.20998e-19
7_142586119_A_C	3490	-0.483193	-9.23833	3.41718e-19
7_142586566_A_T	3490	-0.483193	-9.23833	3.41718e-19
7_142586832_A_T	3490	-0.483193	-9.23833	3.41718e-19
7_142586984_G_A	3490	-0.483193	-9.23833	3.41718e-19
7_142574706_C_G	3490	-0.487314	-9.22412	3.84286e-19
7_142812665_G_A	1721	0.551169	9.21104	4.28106e-19
7_142812761_G_A	1721	0.551169	9.21104	4.28106e-19
7_142633545_G_C	1415	-0.611996	-9.20948	4.33644e-19
7_142652986_C_A	3490	-0.470964	-9.19717	4.80004e-19
7_142563940_C_T	3490	-0.485956	-9.1951	4.88269e-19
7_142823499_G_A	3766	0.524512	9.16125	6.45082e-19
7_142824067_A_G	4670	0.542736	9.15772	6.64064e-19
7_142824413_C_T	4670	0.542736	9.15772	6.64064e-19
7_142825783_C_A	4670	0.542736	9.15772	6.64064e-19
7_142826595_G_A	4670	0.542736	9.15772	6.64064e-19
7_142566199_C_T	3490	-0.484129	-9.15203	6.95837e-19
7_142573138_G_A	3490	-0.484129	-9.15203	6.95837e-19
7_142573717_T_C	3490	-0.484129	-9.15203	6.95837e-19
7_142575492_T_C	3490	-0.484129	-9.15203	6.95837e-19
7_142575762_A_G	3490	-0.484129	-9.15203	6.95837e-19
7_142809879_G_A	1520	0.542086	9.14793	7.19645e-19
7_142810692_C_A	1520	0.542086	9.14793	7.19645e-19
7_142811678_G_C	1520	0.542086	9.14793	7.19645e-19
7_142812489_C_T	1520	0.542086	9.14793	7.19645e-19
7_142809879_G_A	3160	0.540378	9.13576	7.95224e-19
7_142810692_C_A	3160	0.540378	9.13576	7.95224e-19
7_142811678_G_C	3160	0.540378	9.13576	7.95224e-19
7_142812489_C_T	3160	0.540378	9.13576	7.95224e-19
7_142809879_G_A	1721	0.541519	9.12384	8.76864e-19
7_142810692_C_A	1721	0.541519	9.12384	8.76864e-19
7_142811678_G_C	1721	0.541519	9.12384	8.76864e-19
7_142812489_C_T	1721	0.541519	9.12384	8.76864e-19
7_142823499_G_A	3160	0.539296	9.11515	9.41513e-19
7_142823499_G_A	1721	0.540732	9.10892	9.90824e-19
7_142809879_G_A	3656	0.53305	9.08429	1.21179e-18
7_142810692_C_A	3656	0.53305	9.08429	1.21179e-18
7_142811678_G_C	3656	0.53305	9.08429	1.21179e-18
7_142812489_C_T	3656	0.53305	9.08429	1.21179e-18
7_142811015_ATT_A	1752	0.488322	9.06672	1.39855e-18
7_142812665_G_A	519	0.546286	9.05277	1.56693e-18
7_142812761_G_A	519	0.546286	9.05277	1.56693e-18
7_142823499_G_A	1520	0.535581	9.02444	1.97303e-18
7_142810971_T_C	1752	0.485626	9.00433	2.3229e-18
7_142809879_G_A	519	0.538393	8.99878	2.42994e-18
7_142810692_C_A	519	0.538393	8.99878	2.42994e-18
7_142811678_G_C	519	0.538393	8.99878	2.42994e-18
7_142812489_C_T	519	0.538393	8.99878	2.42994e-18
7_142824067_A_G	3766	0.519428	8.99256	2.5556e-18
7_142824413_C_T	3766	0.519428	8.99256	2.5556e-18
7_142825783_C_A	3766	0.519428	8.99256	2.5556e-18
7_142826595_G_A	3766	0.519428	8.99256	2.5556e-18
7_142818125_A_C	1752	0.484399	8.98488	2.71961e-18
7_142824067_A_G	781	0.533867	8.9785	2.86386e-18
7_142824413_C_T	781	0.533867	8.9785	2.86386e-18
7_142825783_C_A	781	0.533867	8.9785	2.86386e-18
7_142826595_G_A	781	0.533867	8.9785	2.86386e-18
7_142823499_G_A	1765	0.521426	8.97564	2.93076e-18
7_142812624_A_G	4100	0.48174	8.93252	4.15182e-18
7_142339693_C_T	3325	-0.451072	-8.9307	4.21321e-18
7_142340610_G_A	3325	-0.451072	-8.9307	4.21321e-18
7_142802725_T_G	4100	0.462931	8.92869	4.28207e-18
7_142802783_C_T	4100	0.462931	8.92869	4.28207e-18
7_142820419_G_A	1752	-0.481698	-8.92263	4.49642e-18
7_142823019_C_T	1752	-0.481698	-8.92263	4.49642e-18
7_142817390_C_T	1752	0.481698	8.92263	4.49642e-18
7_142817556_T_G	1752	0.481698	8.92263	4.49642e-18
7_142823499_G_A	3656	0.523766	8.90677	5.10864e-18
7_142338955_A_G	3709	-0.452688	-8.89117	5.79159e-18
7_142823499_G_A	519	0.532486	8.88811	5.93564e-18
7_142824067_A_G	2483	0.534178	8.88738	5.97022e-18
7_142824413_C_T	2483	0.534178	8.88738	5.97022e-18
7_142825783_C_A	2483	0.534178	8.88738	5.97022e-18
7_142826595_G_A	2483	0.534178	8.88738	5.97022e-18
7_142802078_A_G	4100	0.461955	8.88462	6.10431e-18
7_142809879_G_A	1765	0.51664	8.88332	6.16829e-18
7_142810692_C_A	1765	0.51664	8.88332	6.16829e-18
7_142811678_G_C	1765	0.51664	8.88332	6.16829e-18
7_142812489_C_T	1765	0.51664	8.88332	6.16829e-18
7_142590644_A_T	3490	-0.470706	-8.88279	6.19429e-18
7_142812665_G_A	1520	0.532948	8.88222	6.22302e-18
7_142812761_G_A	1520	0.532948	8.88222	6.22302e-18
7_142338955_A_G	3325	-0.45192	-8.88039	6.31511e-18
7_142824067_A_G	2449	0.529957	8.88016	6.32676e-18
7_142824413_C_T	2449	0.529957	8.88016	6.32676e-18
7_142825783_C_A	2449	0.529957	8.88016	6.32676e-18
7_142826595_G_A	2449	0.529957	8.88016	6.32676e-18
7_142838201_C_T	1752	0.488235	8.85885	7.50588e-18
7_142847597_A_G	1752	0.488235	8.85885	7.50588e-18
7_142554640_C_T	1415	0.472076	8.84471	8.40549e-18
7_142812665_G_A	1765	0.519256	8.84183	8.60134e-18
7_142812761_G_A	1765	0.519256	8.84183	8.60134e-18
7_142602301_A_G	3490	-0.468545	-8.84085	8.66898e-18
7_142595374_T_C	3490	-0.46461	-8.82088	1.0169e-17
7_142601827_A_C	3490	-0.466828	-8.80824	1.12491e-17
7_142594965_T_A	3490	-0.466755	-8.80671	1.13872e-17
7_142339693_C_T	3709	-0.445495	-8.8011	1.19081e-17
7_142340610_G_A	3709	-0.445495	-8.8011	1.19081e-17
7_142812665_G_A	2454	0.529449	8.79758	1.22468e-17
7_142812761_G_A	2454	0.529449	8.79758	1.22468e-17
7_142584094_A_G	3490	-0.466455	-8.79308	1.26932e-17
7_142358936_G_A	3411	-0.427806	-8.78528	1.35074e-17
7_142805592_G_T	4100	0.457633	8.77684	1.44452e-17
7_142842641_TA_T	4001	-0.470141	-8.77663	1.44702e-17
7_142325703_G_A	2887	-0.443154	-8.77207	1.50039e-17
7_142824067_A_G	1520	0.525738	8.77199	1.50141e-17
7_142824413_C_T	1520	0.525738	8.77199	1.50141e-17
7_142825783_C_A	1520	0.525738	8.77199	1.50141e-17
7_142826595_G_A	1520	0.525738	8.77199	1.50141e-17
7_142804603_T_C	4100	0.456345	8.77195	1.50182e-17
7_142804803_G_A	4100	0.456345	8.77195	1.50182e-17
7_142818125_A_C	1520	0.469637	8.75792	1.67901e-17
7_142351213_T_C	3709	-0.467105	-8.74875	1.80573e-17
7_142833239_T_C	4001	-0.466924	-8.74175	1.90891e-17
7_142833248_A_G	4001	-0.466924	-8.74175	1.90891e-17
7_142843598_G_A	4001	-0.466924	-8.74175	1.90891e-17
7_142824067_A_G	3160	0.522791	8.73634	1.99249e-17
7_142824413_C_T	3160	0.522791	8.73634	1.99249e-17
7_142825783_C_A	3160	0.522791	8.73634	1.99249e-17
7_142826595_G_A	3160	0.522791	8.73634	1.99249e-17
7_142362696_G_A	2905	-0.43431	-8.72666	2.15128e-17
7_142372902_C_T	2905	-0.43431	-8.72666	2.15128e-17
7_142372909_C_T	2905	-0.43431	-8.72666	2.15128e-17
7_142377274_C_CT	2905	-0.436017	-8.72618	2.15949e-17
7_142695406_T_C	3490	-0.449744	-8.7256	2.16952e-17
7_142818125_A_C	4100	0.468461	8.72057	2.25771e-17
7_142848637_C_T	4001	-0.452956	-8.7202	2.26424e-17
7_142691775_T_C	3490	-0.449598	-8.71782	2.3074e-17
7_142817390_C_T	1721	0.468393	8.71355	2.38654e-17
7_142817556_T_G	1721	0.468393	8.71355	2.38654e-17
7_142820419_G_A	1721	-0.468393	-8.71355	2.38654e-17
7_142823019_C_T	1721	-0.468393	-8.71355	2.38654e-17
7_142811015_ATT_A	1520	0.467458	8.71257	2.40518e-17
7_142818125_A_C	1721	0.467392	8.69865	2.68486e-17
7_142817390_C_T	4100	0.467675	8.69837	2.69084e-17
7_142817556_T_G	4100	0.467675	8.69837	2.69084e-17
7_142820419_G_A	4100	-0.467675	-8.69837	2.69084e-17
7_142823019_C_T	4100	-0.467675	-8.69837	2.69084e-17
7_142812624_A_G	1752	0.473602	8.69776	2.70381e-17
7_142838201_C_T	4001	0.476416	8.69084	2.8557e-17
7_142847597_A_G	4001	0.476416	8.69084	2.8557e-17
7_142379444_T_C	2905	-0.432213	-8.68933	2.89014e-17
7_142380569_A_G	2905	-0.432213	-8.68933	2.89014e-17
7_142385253_T_C	2905	-0.432213	-8.68933	2.89014e-17
7_142811015_ATT_A	4100	0.466305	8.67584	3.21468e-17
7_142339693_C_T	2887	-0.444024	-8.67466	3.24475e-17
7_142340610_G_A	2887	-0.444024	-8.67466	3.24475e-17
7_142368213_T_A	2905	-0.431025	-8.67209	3.31093e-17
7_142373452_G_C	2905	-0.431025	-8.67209	3.31093e-17
7_142334977_C_A	2887	-0.439872	-8.67039	3.35573e-17
7_142363206_T_C	2905	-0.430869	-8.66861	3.40298e-17
7_142810971_T_C	4100	0.465517	8.65365	3.82851e-17
7_142387088_T_A	2905	-0.429772	-8.65362	3.82946e-17
7_142387534_A_G	2905	-0.429772	-8.65362	3.82946e-17
7_142338955_A_G	2887	-0.445911	-8.6488	3.97756e-17
7_142812624_A_G	3656	0.462454	8.64838	3.99049e-17
7_142817390_C_T	1520	0.464053	8.63606	4.39656e-17
7_142817556_T_G	1520	0.464053	8.63606	4.39656e-17
7_142820419_G_A	1520	-0.464053	-8.63606	4.39656e-17
7_142823019_C_T	1520	-0.464053	-8.63606	4.39656e-17
7_142362517_T_C	2905	-0.429259	-8.63253	4.51997e-17
7_142351213_T_C	2887	-0.465617	-8.62433	4.82053e-17
7_142824067_A_G	947	0.516571	8.62131	4.93623e-17
7_142824413_C_T	947	0.516571	8.62131	4.93623e-17
7_142825783_C_A	947	0.516571	8.62131	4.93623e-17
7_142826595_G_A	947	0.516571	8.62131	4.93623e-17
7_142832135_A_T	4001	-0.460826	-8.60984	5.40069e-17
7_142832842_GA_G	4001	-0.460826	-8.60984	5.40069e-17
7_142833095_T_C	4001	-0.460826	-8.60984	5.40069e-17
7_142833899_A_G	4001	-0.460826	-8.60984	5.40069e-17
7_142834064_G_A	4001	-0.460826	-8.60984	5.40069e-17
7_142834317_TA_T	4001	-0.460826	-8.60984	5.40069e-17
7_142834919_C_A	4001	-0.460826	-8.60984	5.40069e-17
7_142835088_T_C	4001	-0.460826	-8.60984	5.40069e-17
7_142835494_C_T	4001	-0.460826	-8.60984	5.40069e-17
7_142835540_A_G	4001	-0.460826	-8.60984	5.40069e-17
7_142835744_C_G	4001	-0.460826	-8.60984	5.40069e-17
7_142835749_C_G	4001	-0.460826	-8.60984	5.40069e-17
7_142835754_C_G	4001	-0.460826	-8.60984	5.40069e-17
7_142836356_C_A	4001	-0.460826	-8.60984	5.40069e-17
7_142836396_A_C	4001	-0.460826	-8.60984	5.40069e-17
7_142836510_T_C	4001	-0.460826	-8.60984	5.40069e-17
7_142836823_T_C	4001	-0.460826	-8.60984	5.40069e-17
7_142836945_G_A	4001	-0.460826	-8.60984	5.40069e-17
7_142836946_T_C	4001	-0.460826	-8.60984	5.40069e-17
7_142837013_T_C	4001	-0.460826	-8.60984	5.40069e-17
7_142837464_T_C	4001	-0.460826	-8.60984	5.40069e-17
7_142837546_A_T	4001	-0.460826	-8.60984	5.40069e-17
7_142837553_G_A	4001	-0.460826	-8.60984	5.40069e-17
7_142837925_C_T	4001	-0.460826	-8.60984	5.40069e-17
7_142838351_C_T	4001	-0.460826	-8.60984	5.40069e-17
7_142838385_C_G	4001	-0.460826	-8.60984	5.40069e-17
7_142838401_A_C	4001	-0.460826	-8.60984	5.40069e-17
7_142838869_A_C	4001	-0.460826	-8.60984	5.40069e-17
7_142839204_C_T	4001	-0.460826	-8.60984	5.40069e-17
7_142839506_C_G	4001	-0.460826	-8.60984	5.40069e-17
7_142839817_G_A	4001	-0.460826	-8.60984	5.40069e-17
7_142840269_C_T	4001	-0.460826	-8.60984	5.40069e-17
7_142840293_G_A	4001	-0.460826	-8.60984	5.40069e-17
7_142840955_A_C	4001	-0.460826	-8.60984	5.40069e-17
7_142841618_T_C	4001	-0.460826	-8.60984	5.40069e-17
7_142842309_A_G	4001	-0.460826	-8.60984	5.40069e-17
7_142842329_G_A	4001	-0.460826	-8.60984	5.40069e-17
7_142843854_T_C	4001	-0.460826	-8.60984	5.40069e-17
7_142843855_T_G	4001	-0.460826	-8.60984	5.40069e-17
7_142844118_C_T	4001	-0.460826	-8.60984	5.40069e-17
7_142845164_A_G	4001	-0.460826	-8.60984	5.40069e-17
7_142845842_CT_C	4001	-0.460826	-8.60984	5.40069e-17
7_142846275_T_C	4001	-0.460826	-8.60984	5.40069e-17
7_142846427_A_T	4001	-0.460826	-8.60984	5.40069e-17
7_142847296_C_T	4001	-0.460826	-8.60984	5.40069e-17
7_142847389_T_A	4001	-0.460826	-8.60984	5.40069e-17
7_142837871_G_C	4001	-0.460826	-8.60984	5.40069e-17
7_142837174_C_T	4100	0.636312	8.59841	5.90669e-17
7_142838854_G_A	4100	0.636312	8.59841	5.90669e-17
7_142809879_G_A	2454	0.513544	8.59138	6.24073e-17
7_142810692_C_A	2454	0.513544	8.59138	6.24073e-17
7_142811678_G_C	2454	0.513544	8.59138	6.24073e-17
7_142812489_C_T	2454	0.513544	8.59138	6.24073e-17
7_142810971_T_C	1520	0.461872	8.59088	6.2655e-17
7_142831551_T_C	4001	-0.46002	-8.58831	6.39253e-17
7_142832247_C_T	4001	-0.46002	-8.58831	6.39253e-17
7_142847457_T_G	4001	-0.46002	-8.58831	6.39253e-17
7_142846996_G_A	4001	-0.459519	-8.5874	6.43808e-17
7_142390578_C_G	2905	-0.428075	-8.58721	6.44774e-17
7_142823499_G_A	2454	0.51263	8.57438	7.12801e-17
7_142695896_A_G	3490	-0.443298	-8.57267	7.22395e-17
7_142824067_A_G	1721	0.515538	8.57018	7.36573e-17
7_142824413_C_T	1721	0.515538	8.57018	7.36573e-17
7_142825783_C_A	1721	0.515538	8.57018	7.36573e-17
7_142826595_G_A	1721	0.515538	8.57018	7.36573e-17
7_142824963_AT_A	1752	-0.464528	-8.55979	7.98812e-17
7_142825844_C_T	1752	-0.464528	-8.55979	7.98812e-17
7_142827064_C_T	1752	-0.464528	-8.55979	7.98812e-17
7_142849055_A_G	4001	-0.44723	-8.54445	9.00363e-17
7_142849266_GA_G	4001	-0.44723	-8.54445	9.00363e-17
7_142849834_C_T	4001	-0.44723	-8.54445	9.00363e-17
7_142849851_A_G	4001	-0.44723	-8.54445	9.00363e-17
7_142848587_G_A	4001	-0.44723	-8.54445	9.00363e-17
7_142648438_C_A	3490	-0.431342	-8.53911	9.38601e-17
7_142812624_A_G	1721	0.462136	8.52811	1.02252e-16
7_142824067_A_G	519	0.516115	8.51928	1.09517e-16
7_142824413_C_T	519	0.516115	8.51928	1.09517e-16
7_142825783_C_A	519	0.516115	8.51928	1.09517e-16
7_142826595_G_A	519	0.516115	8.51928	1.09517e-16
7_142829989_A_G	4001	-0.456278	-8.50594	1.21474e-16
7_142673687_G_T	3490	-0.440365	-8.50505	1.22322e-16
7_142673978_A_G	3490	-0.440365	-8.50505	1.22322e-16
7_142674133_A_C	3490	-0.440365	-8.50505	1.22322e-16
7_142675032_A_G	3490	-0.440365	-8.50505	1.22322e-16
7_142678371_G_A	3490	-0.440365	-8.50505	1.22322e-16
7_142682808_A_G	3490	-0.440365	-8.50505	1.22322e-16
7_142686268_C_T	3490	-0.440365	-8.50505	1.22322e-16
7_142689035_A_G	3490	-0.440365	-8.50505	1.22322e-16
7_142697251_A_G	3490	-0.440365	-8.50505	1.22322e-16
7_142824067_A_G	3656	0.505944	8.5049	1.22461e-16
7_142824413_C_T	3656	0.505944	8.5049	1.22461e-16
7_142825783_C_A	3656	0.505944	8.5049	1.22461e-16
7_142826595_G_A	3656	0.505944	8.5049	1.22461e-16
7_142661303_G_T	3490	-0.491073	-8.50283	1.24446e-16
7_142662750_T_C	3490	-0.491073	-8.50283	1.24446e-16
7_142664755_T_C	3490	-0.491073	-8.50283	1.24446e-16
7_142829084_C_T	4001	-0.456749	-8.49869	1.2851e-16
7_142325703_G_A	3278	-0.42212	-8.48572	1.4211e-16
7_142810971_T_C	1721	0.457085	8.47986	1.48713e-16
7_142394376_G_C	4767	0.435267	8.47286	1.56991e-16
7_142812624_A_G	947	0.457788	8.4705	1.59896e-16
7_142811015_ATT_A	1721	0.456098	8.46522	1.66554e-16
7_142351213_T_C	3325	-0.452458	-8.44986	1.87561e-16
7_142698925_A_C	3490	-0.43649	-8.44759	1.90869e-16
7_142658771_A_G	3490	-0.487834	-8.44092	2.00958e-16
7_142659516_T_G	3490	-0.487834	-8.44092	2.00958e-16
7_142659616_T_A	3490	-0.487834	-8.44092	2.00958e-16
7_142660024_C_T	3490	-0.487834	-8.44092	2.00958e-16
7_142660485_C_T	3490	-0.487834	-8.44092	2.00958e-16
7_142660839_A_G	3490	-0.487834	-8.44092	2.00958e-16
7_142661069_C_A	3490	-0.487834	-8.44092	2.00958e-16
7_142661267_C_G	3490	-0.487834	-8.44092	2.00958e-16
7_142661768_C_T	3490	-0.487834	-8.44092	2.00958e-16
7_142662001_T_C	3490	-0.487834	-8.44092	2.00958e-16
7_142662291_G_A	3490	-0.487834	-8.44092	2.00958e-16
7_142662412_C_G	3490	-0.487834	-8.44092	2.00958e-16
7_142662772_A_G	3490	-0.487834	-8.44092	2.00958e-16
7_142662932_T_C	3490	-0.487834	-8.44092	2.00958e-16
7_142663616_T_C	3490	-0.487834	-8.44092	2.00958e-16
7_142663621_C_A	3490	-0.487834	-8.44092	2.00958e-16
7_142663708_G_A	3490	-0.487834	-8.44092	2.00958e-16
7_142824067_A_G	1765	0.496766	8.43948	2.03213e-16
7_142824413_C_T	1765	0.496766	8.43948	2.03213e-16
7_142825783_C_A	1765	0.496766	8.43948	2.03213e-16
7_142826595_G_A	1765	0.496766	8.43948	2.03213e-16
7_142817390_C_T	947	0.453549	8.43838	2.0494e-16
7_142817556_T_G	947	0.453549	8.43838	2.0494e-16
7_142820419_G_A	947	-0.453549	-8.43838	2.0494e-16
7_142823019_C_T	947	-0.453549	-8.43838	2.0494e-16
7_142818125_A_C	947	0.453007	8.43286	2.13865e-16
7_142812665_G_A	2380	0.506847	8.42828	2.21538e-16
7_142812761_G_A	2380	0.506847	8.42828	2.21538e-16
7_142811015_ATT_A	2332	0.456109	8.4248	2.27578e-16
7_142700076_A_T	3490	-0.435403	-8.42427	2.28498e-16
7_142395243_G_T	4767	0.433626	8.42017	2.35832e-16
7_142396090_G_A	4767	0.433626	8.42017	2.35832e-16
7_142398150_T_C	4767	0.433626	8.42017	2.35832e-16
7_142398190_T_C	4767	0.433626	8.42017	2.35832e-16
7_142400325_G_T	4767	0.433626	8.42017	2.35832e-16
7_142849460_A_G	4001	-0.439869	-8.4121	2.50949e-16
7_142334977_C_A	3278	-0.419512	-8.39951	2.76482e-16
7_142810971_T_C	947	0.451368	8.39344	2.89684e-16
7_142811015_ATT_A	947	0.450828	8.38795	3.02162e-16
7_142833823_A_G	4100	0.624021	8.38602	3.06682e-16
7_142835128_AT_A	4100	0.624021	8.38602	3.06682e-16
7_142836366_C_A	4100	0.624021	8.38602	3.06682e-16
7_142839671_G_T	4100	0.624021	8.38602	3.06682e-16
7_142844359_C_G	4100	0.624021	8.38602	3.06682e-16
7_142844620_T_G	4100	0.624021	8.38602	3.06682e-16
7_142810971_T_C	2332	0.453754	8.37104	3.44047e-16
7_142661753_A_G	3490	-0.482085	-8.36807	3.5196e-16
7_142824963_AT_A	1520	-0.45112	-8.36101	3.71537e-16
7_142825844_C_T	1520	-0.45112	-8.36101	3.71537e-16
7_142827064_C_T	1520	-0.45112	-8.36101	3.71537e-16
7_142818125_A_C	2332	0.452903	8.35925	3.76585e-16
7_142691419_G_A	3490	-0.4308	-8.35075	4.01919e-16
7_142408522_ATG_A	4767	0.433979	8.35048	4.02752e-16
7_142812624_A_G	1520	0.451813	8.32918	4.73987e-16
7_142846996_G_A	1520	-0.446667	-8.32825	4.77348e-16
7_142812665_G_A	945	0.492794	8.32738	4.80532e-16
7_142812761_G_A	945	0.492794	8.32738	4.80532e-16
7_142831551_T_C	1520	-0.446409	-8.3138	5.33046e-16
7_142832247_C_T	1520	-0.446409	-8.3138	5.33046e-16
7_142847457_T_G	1520	-0.446409	-8.3138	5.33046e-16
7_142810971_T_C	3656	0.443675	8.31367	5.33539e-16
7_142661832_C_A	3490	-0.481121	-8.31219	5.3963e-16
7_142811015_ATT_A	3656	0.443086	8.30703	5.61289e-16
7_142820419_G_A	2332	-0.450544	-8.30558	5.67525e-16
7_142823019_C_T	2332	-0.450544	-8.30558	5.67525e-16
7_142817390_C_T	2332	0.450544	8.30558	5.67525e-16
7_142817556_T_G	2332	0.450544	8.30558	5.67525e-16
7_142809879_G_A	2380	0.495013	8.29513	6.14558e-16
7_142810692_C_A	2380	0.495013	8.29513	6.14558e-16
7_142811678_G_C	2380	0.495013	8.29513	6.14558e-16
7_142812489_C_T	2380	0.495013	8.29513	6.14558e-16
7_142339693_C_T	815	-0.407769	-8.2904	6.3708e-16
7_142340610_G_A	815	-0.407769	-8.2904	6.3708e-16
7_142846996_G_A	1752	-0.447994	-8.28114	6.83552e-16
7_142829989_A_G	1752	-0.448599	-8.27976	6.90757e-16
7_142812624_A_G	2454	0.449991	8.27407	7.21316e-16
7_142817390_C_T	2454	0.447009	8.26703	7.60966e-16
7_142817556_T_G	2454	0.447009	8.26703	7.60966e-16
7_142820419_G_A	2454	-0.447009	-8.26703	7.60966e-16
7_142823019_C_T	2454	-0.447009	-8.26703	7.60966e-16
7_142848637_C_T	1520	-0.431305	-8.26557	7.69396e-16
7_142580477_A_C	3490	-0.475006	-8.26318	7.83537e-16
7_142809879_G_A	945	0.484602	8.25838	8.12608e-16
7_142810692_C_A	945	0.484602	8.25838	8.12608e-16
7_142811678_G_C	945	0.484602	8.25838	8.12608e-16
7_142812489_C_T	945	0.484602	8.25838	8.12608e-16
7_142415520_C_A	4767	0.430373	8.25595	8.27712e-16
7_142818125_A_C	2454	0.446096	8.25388	8.40776e-16
7_142809879_G_A	3427	0.488416	8.25329	8.4457e-16
7_142810692_C_A	3427	0.488416	8.25329	8.4457e-16
7_142811678_G_C	3427	0.488416	8.25329	8.4457e-16
7_142812489_C_T	3427	0.488416	8.25329	8.4457e-16
7_142829084_C_T	1752	-0.448062	-8.2524	8.50298e-16
7_142823499_G_A	3427	0.488034	8.24617	8.91408e-16
7_142832135_A_T	1752	-0.446399	-8.2441	9.05538e-16
7_142832842_GA_G	1752	-0.446399	-8.2441	9.05538e-16
7_142833095_T_C	1752	-0.446399	-8.2441	9.05538e-16
7_142833899_A_G	1752	-0.446399	-8.2441	9.05538e-16
7_142834064_G_A	1752	-0.446399	-8.2441	9.05538e-16
7_142834317_TA_T	1752	-0.446399	-8.2441	9.05538e-16
7_142834919_C_A	1752	-0.446399	-8.2441	9.05538e-16
7_142835088_T_C	1752	-0.446399	-8.2441	9.05538e-16
7_142835494_C_T	1752	-0.446399	-8.2441	9.05538e-16
7_142835540_A_G	1752	-0.446399	-8.2441	9.05538e-16
7_142835744_C_G	1752	-0.446399	-8.2441	9.05538e-16
7_142835749_C_G	1752	-0.446399	-8.2441	9.05538e-16
7_142835754_C_G	1752	-0.446399	-8.2441	9.05538e-16
7_142836356_C_A	1752	-0.446399	-8.2441	9.05538e-16
7_142836396_A_C	1752	-0.446399	-8.2441	9.05538e-16
7_142836510_T_C	1752	-0.446399	-8.2441	9.05538e-16
7_142836823_T_C	1752	-0.446399	-8.2441	9.05538e-16
7_142836945_G_A	1752	-0.446399	-8.2441	9.05538e-16
7_142836946_T_C	1752	-0.446399	-8.2441	9.05538e-16
7_142837013_T_C	1752	-0.446399	-8.2441	9.05538e-16
7_142837464_T_C	1752	-0.446399	-8.2441	9.05538e-16
7_142837546_A_T	1752	-0.446399	-8.2441	9.05538e-16
7_142837553_G_A	1752	-0.446399	-8.2441	9.05538e-16
7_142837925_C_T	1752	-0.446399	-8.2441	9.05538e-16
7_142838351_C_T	1752	-0.446399	-8.2441	9.05538e-16
7_142838385_C_G	1752	-0.446399	-8.2441	9.05538e-16
7_142838401_A_C	1752	-0.446399	-8.2441	9.05538e-16
7_142838869_A_C	1752	-0.446399	-8.2441	9.05538e-16
7_142839204_C_T	1752	-0.446399	-8.2441	9.05538e-16
7_142839506_C_G	1752	-0.446399	-8.2441	9.05538e-16
7_142839817_G_A	1752	-0.446399	-8.2441	9.05538e-16
7_142840269_C_T	1752	-0.446399	-8.2441	9.05538e-16
7_142840293_G_A	1752	-0.446399	-8.2441	9.05538e-16
7_142840955_A_C	1752	-0.446399	-8.2441	9.05538e-16
7_142841618_T_C	1752	-0.446399	-8.2441	9.05538e-16
7_142842309_A_G	1752	-0.446399	-8.2441	9.05538e-16
7_142842329_G_A	1752	-0.446399	-8.2441	9.05538e-16
7_142843854_T_C	1752	-0.446399	-8.2441	9.05538e-16
7_142843855_T_G	1752	-0.446399	-8.2441	9.05538e-16
7_142844118_C_T	1752	-0.446399	-8.2441	9.05538e-16
7_142845164_A_G	1752	-0.446399	-8.2441	9.05538e-16
7_142845842_CT_C	1752	-0.446399	-8.2441	9.05538e-16
7_142846275_T_C	1752	-0.446399	-8.2441	9.05538e-16
7_142846427_A_T	1752	-0.446399	-8.2441	9.05538e-16
7_142847296_C_T	1752	-0.446399	-8.2441	9.05538e-16
7_142847389_T_A	1752	-0.446399	-8.2441	9.05538e-16
7_142837871_G_C	1752	-0.446399	-8.2441	9.05538e-16
7_142837871_G_C	1520	-0.442348	-8.23486	9.71178e-16
7_142832135_A_T	1520	-0.442348	-8.23486	9.71178e-16
7_142832842_GA_G	1520	-0.442348	-8.23486	9.71178e-16
7_142833095_T_C	1520	-0.442348	-8.23486	9.71178e-16
7_142833899_A_G	1520	-0.442348	-8.23486	9.71178e-16
7_142834064_G_A	1520	-0.442348	-8.23486	9.71178e-16
7_142834317_TA_T	1520	-0.442348	-8.23486	9.71178e-16
7_142834919_C_A	1520	-0.442348	-8.23486	9.71178e-16
7_142835088_T_C	1520	-0.442348	-8.23486	9.71178e-16
7_142835494_C_T	1520	-0.442348	-8.23486	9.71178e-16
7_142835540_A_G	1520	-0.442348	-8.23486	9.71178e-16
7_142835744_C_G	1520	-0.442348	-8.23486	9.71178e-16
7_142835749_C_G	1520	-0.442348	-8.23486	9.71178e-16
7_142835754_C_G	1520	-0.442348	-8.23486	9.71178e-16
7_142836356_C_A	1520	-0.442348	-8.23486	9.71178e-16
7_142836396_A_C	1520	-0.442348	-8.23486	9.71178e-16
7_142836510_T_C	1520	-0.442348	-8.23486	9.71178e-16
7_142836823_T_C	1520	-0.442348	-8.23486	9.71178e-16
7_142836945_G_A	1520	-0.442348	-8.23486	9.71178e-16
7_142836946_T_C	1520	-0.442348	-8.23486	9.71178e-16
7_142837013_T_C	1520	-0.442348	-8.23486	9.71178e-16
7_142837464_T_C	1520	-0.442348	-8.23486	9.71178e-16
7_142837546_A_T	1520	-0.442348	-8.23486	9.71178e-16
7_142837553_G_A	1520	-0.442348	-8.23486	9.71178e-16
7_142837925_C_T	1520	-0.442348	-8.23486	9.71178e-16
7_142838351_C_T	1520	-0.442348	-8.23486	9.71178e-16
7_142838385_C_G	1520	-0.442348	-8.23486	9.71178e-16
7_142838401_A_C	1520	-0.442348	-8.23486	9.71178e-16
7_142838869_A_C	1520	-0.442348	-8.23486	9.71178e-16
7_142839204_C_T	1520	-0.442348	-8.23486	9.71178e-16
7_142839506_C_G	1520	-0.442348	-8.23486	9.71178e-16
7_142839817_G_A	1520	-0.442348	-8.23486	9.71178e-16
7_142840269_C_T	1520	-0.442348	-8.23486	9.71178e-16
7_142840293_G_A	1520	-0.442348	-8.23486	9.71178e-16
7_142840955_A_C	1520	-0.442348	-8.23486	9.71178e-16
7_142841618_T_C	1520	-0.442348	-8.23486	9.71178e-16
7_142842309_A_G	1520	-0.442348	-8.23486	9.71178e-16
7_142842329_G_A	1520	-0.442348	-8.23486	9.71178e-16
7_142843854_T_C	1520	-0.442348	-8.23486	9.71178e-16
7_142843855_T_G	1520	-0.442348	-8.23486	9.71178e-16
7_142844118_C_T	1520	-0.442348	-8.23486	9.71178e-16
7_142845164_A_G	1520	-0.442348	-8.23486	9.71178e-16
7_142845842_CT_C	1520	-0.442348	-8.23486	9.71178e-16
7_142846275_T_C	1520	-0.442348	-8.23486	9.71178e-16
7_142846427_A_T	1520	-0.442348	-8.23486	9.71178e-16
7_142847296_C_T	1520	-0.442348	-8.23486	9.71178e-16
7_142847389_T_A	1520	-0.442348	-8.23486	9.71178e-16
7_142812624_A_G	2332	0.449615	8.23306	9.84518e-16
7_142339693_C_T	4197	-0.419888	-8.22543	1.04296e-15
7_142340610_G_A	4197	-0.419888	-8.22543	1.04296e-15
7_142842641_TA_T	1752	-0.446684	-8.22441	1.0511e-15
7_142842641_TA_T	1520	-0.44303	-8.22338	1.05932e-15
7_142833239_T_C	1752	-0.444811	-8.21624	1.11807e-15
7_142833248_A_G	1752	-0.444811	-8.21624	1.11807e-15
7_142843598_G_A	1752	-0.444811	-8.21624	1.11807e-15
7_142833239_T_C	1520	-0.441145	-8.21464	1.13162e-15
7_142833248_A_G	1520	-0.441145	-8.21464	1.13162e-15
7_142843598_G_A	1520	-0.441145	-8.21464	1.13162e-15
7_142351213_T_C	4197	-0.442077	-8.21445	1.1333e-15
7_142338955_A_G	815	-0.406489	-8.19885	1.27492e-15
7_142817390_C_T	3656	0.437926	8.19486	1.3139e-15
7_142817556_T_G	3656	0.437926	8.19486	1.3139e-15
7_142820419_G_A	3656	-0.437926	-8.19486	1.3139e-15
7_142823019_C_T	3656	-0.437926	-8.19486	1.3139e-15
7_142818125_A_C	3656	0.437344	8.18831	1.38042e-15
7_142824963_AT_A	1721	-0.443088	-8.18512	1.41406e-15
7_142825844_C_T	1721	-0.443088	-8.18512	1.41406e-15
7_142827064_C_T	1721	-0.443088	-8.18512	1.41406e-15
7_142358936_G_A	3278	-0.39772	-8.18049	1.46424e-15
7_142823499_G_A	2380	0.488788	8.1801	1.46845e-15
7_142425503_C_T	4767	0.427393	8.17513	1.52455e-15
7_142831551_T_C	1752	-0.442736	-8.16506	1.64456e-15
7_142832247_C_T	1752	-0.442736	-8.16506	1.64456e-15
7_142847457_T_G	1752	-0.442736	-8.16506	1.64456e-15
7_142824067_A_G	3427	0.486666	8.15953	1.71434e-15
7_142824413_C_T	3427	0.486666	8.15953	1.71434e-15
7_142825783_C_A	3427	0.486666	8.15953	1.71434e-15
7_142826595_G_A	3427	0.486666	8.15953	1.71434e-15
7_142420468_C_T	4767	0.42534	8.14956	1.84759e-15
7_142420489_A_G	4767	0.42534	8.14956	1.84759e-15
7_142420783_G_A	4767	0.42534	8.14956	1.84759e-15
7_142421549_T_C	4767	0.42534	8.14956	1.84759e-15
7_142838201_C_T	1520	0.448043	8.12605	2.20393e-15
7_142847597_A_G	1520	0.448043	8.12605	2.20393e-15
7_142810971_T_C	2454	0.439681	8.11777	2.34491e-15
7_142703798_T_G	3490	-0.421355	-8.11751	2.34957e-15
7_142704069_C_T	3490	-0.421355	-8.11751	2.34957e-15
7_142856027_T_C	947	0.572388	8.11679	2.36224e-15
7_142824963_AT_A	4100	-0.439182	-8.10544	2.57155e-15
7_142825844_C_T	4100	-0.439182	-8.10544	2.57155e-15
7_142827064_C_T	4100	-0.439182	-8.10544	2.57155e-15
7_142811015_ATT_A	2454	0.438776	8.10479	2.58414e-15
7_142339693_C_T	3503	-0.418441	-8.10277	2.62337e-15
7_142340610_G_A	3503	-0.418441	-8.10277	2.62337e-15
7_142823499_G_A	2018	0.482377	8.09895	2.69936e-15
7_142829084_C_T	1520	-0.436581	-8.09166	2.85055e-15
7_142809879_G_A	1464	0.488677	8.09149	2.85416e-15
7_142810692_C_A	1464	0.488677	8.09149	2.85416e-15
7_142811678_G_C	1464	0.488677	8.09149	2.85416e-15
7_142812489_C_T	1464	0.488677	8.09149	2.85416e-15
7_142351213_T_C	3503	-0.440284	-8.08654	2.9615e-15
7_142830147_G_A	4001	-0.416239	-8.08458	3.0052e-15
7_142824963_AT_A	2332	-0.439134	-8.06613	3.44826e-15
7_142825844_C_T	2332	-0.439134	-8.06613	3.44826e-15
7_142827064_C_T	2332	-0.439134	-8.06613	3.44826e-15
7_142812665_G_A	3427	0.482624	8.06319	3.52475e-15
7_142812761_G_A	3427	0.482624	8.06319	3.52475e-15
7_142362517_T_C	4767	0.411983	8.0628	3.53498e-15
7_142856383_A_G	947	0.570088	8.06198	3.55649e-15
7_142351213_T_C	4047	-0.434896	-8.055	3.74615e-15
7_142829989_A_G	1520	-0.433884	-8.05264	3.81261e-15
7_142332043_G_T	815	-0.59876	-8.0484	3.93481e-15
7_142390578_C_G	4767	0.41165	8.03824	4.24339e-15
7_142338955_A_G	3503	-0.418141	-8.03504	4.34554e-15
7_142823499_G_A	945	0.472483	8.03129	4.46811e-15
7_142338955_A_G	4197	-0.413478	-8.026	4.64706e-15
7_142812665_G_A	3634	0.481623	8.01633	4.99239e-15
7_142812761_G_A	3634	0.481623	8.01633	4.99239e-15
7_142802045_T_C	4100	0.410122	8.01499	5.04242e-15
7_142379444_T_C	4767	0.409325	7.99714	5.75472e-15
7_142380569_A_G	4767	0.409325	7.99714	5.75472e-15
7_142385253_T_C	4767	0.409325	7.99714	5.75472e-15
7_142368213_T_A	4767	0.408827	7.99498	5.84729e-15
7_142373452_G_C	4767	0.408827	7.99498	5.84729e-15
7_142362696_G_A	4767	0.409587	7.99401	5.88955e-15
7_142372902_C_T	4767	0.409587	7.99401	5.88955e-15
7_142372909_C_T	4767	0.409587	7.99401	5.88955e-15
7_142823499_G_A	1464	0.482367	7.97681	6.68758e-15
7_142824067_A_G	2380	0.480953	7.97645	6.70567e-15
7_142824413_C_T	2380	0.480953	7.97645	6.70567e-15
7_142825783_C_A	2380	0.480953	7.97645	6.70567e-15
7_142826595_G_A	2380	0.480953	7.97645	6.70567e-15
7_142817390_C_T	4670	0.428789	7.97119	6.97112e-15
7_142817556_T_G	4670	0.428789	7.97119	6.97112e-15
7_142820419_G_A	4670	-0.428789	-7.97119	6.97112e-15
7_142823019_C_T	4670	-0.428789	-7.97119	6.97112e-15
7_142805387_A_C	4100	0.406789	7.96935	7.06644e-15
7_142818125_A_C	4670	0.428421	7.96897	7.08632e-15
7_142363206_T_C	4767	0.407437	7.96518	7.2869e-15
7_142824067_A_G	2018	0.478222	7.96292	7.40976e-15
7_142824413_C_T	2018	0.478222	7.96292	7.40976e-15
7_142825783_C_A	2018	0.478222	7.96292	7.40976e-15
7_142826595_G_A	2018	0.478222	7.96292	7.40976e-15
7_142823499_G_A	267	0.471471	7.95925	7.61258e-15
7_142805440_G_A	4100	0.40671	7.95561	7.81977e-15
7_142805678_A_T	4100	0.40671	7.95561	7.81977e-15
7_142805883_T_C	4100	0.40671	7.95561	7.81977e-15
7_142806102_A_G	4100	0.40671	7.95561	7.81977e-15
7_142807470_G_A	4100	0.40671	7.95561	7.81977e-15
7_142809879_G_A	2018	0.474546	7.95468	7.8735e-15
7_142810692_C_A	2018	0.474546	7.95468	7.8735e-15
7_142811678_G_C	2018	0.474546	7.95468	7.8735e-15
7_142812489_C_T	2018	0.474546	7.95468	7.8735e-15
7_142358936_G_A	3503	-0.395432	-7.94265	8.6023e-15
7_142745362_A_G	1415	-0.507253	-7.94239	8.6193e-15
7_142840613_T_G	4100	-0.560711	-7.93837	8.87753e-15
7_142325703_G_A	3709	-0.399911	-7.91461	1.05704e-14
7_142339693_C_T	4047	-0.405954	-7.91346	1.06602e-14
7_142340610_G_A	4047	-0.405954	-7.91346	1.06602e-14
7_142812665_G_A	2018	0.476399	7.90833	1.10687e-14
7_142812761_G_A	2018	0.476399	7.90833	1.10687e-14
7_142338955_A_G	4047	-0.408452	-7.90667	1.12042e-14
7_142377274_C_CT	4767	0.407105	7.90642	1.12251e-14
7_142387088_T_A	4767	0.404099	7.90232	1.15677e-14
7_142387534_A_G	4767	0.404099	7.90232	1.15677e-14
7_142325809_A_G	815	-0.589632	-7.89887	1.18634e-14
7_142704758_A_G	3490	-0.408459	-7.89645	1.20757e-14
7_142812665_G_A	267	0.472377	7.89576	1.21375e-14
7_142812761_G_A	267	0.472377	7.89576	1.21375e-14
7_142812665_G_A	1464	0.481307	7.87754	1.38678e-14
7_142812761_G_A	1464	0.481307	7.87754	1.38678e-14
7_142805592_G_T	947	0.413259	7.87043	1.46071e-14
7_142809879_G_A	267	0.46666	7.87034	1.46171e-14
7_142810692_C_A	267	0.46666	7.87034	1.46171e-14
7_142811678_G_C	267	0.46666	7.87034	1.46171e-14
7_142812489_C_T	267	0.46666	7.87034	1.46171e-14
7_142849460_A_G	1520	-0.413601	-7.86717	1.49599e-14
7_142838201_C_T	4100	0.435443	7.86423	1.52838e-14
7_142847597_A_G	4100	0.435443	7.86423	1.52838e-14
7_142804603_T_C	947	0.41178	7.85956	1.58141e-14
7_142804803_G_A	947	0.41178	7.85956	1.58141e-14
7_142812624_A_G	4670	0.425615	7.85584	1.62494e-14
7_142849055_A_G	1520	-0.413501	-7.84338	1.7794e-14
7_142849266_GA_G	1520	-0.413501	-7.84338	1.7794e-14
7_142849834_C_T	1520	-0.413501	-7.84338	1.7794e-14
7_142849851_A_G	1520	-0.413501	-7.84338	1.7794e-14
7_142848587_G_A	1520	-0.413501	-7.84338	1.7794e-14
7_142338955_A_G	501	-0.40558	-7.83667	1.86843e-14
7_142358936_G_A	2887	-0.389623	-7.83438	1.89987e-14
7_142802725_T_G	947	0.409332	7.82123	2.0906e-14
7_142802783_C_T	947	0.409332	7.82123	2.0906e-14
7_142810971_T_C	4670	0.421393	7.82077	2.09753e-14
7_142811015_ATT_A	4670	0.421033	7.81865	2.1301e-14
7_142818125_A_C	3427	0.418586	7.81529	2.18281e-14
7_142838201_C_T	3427	0.426573	7.80175	2.40822e-14
7_142847597_A_G	3427	0.426573	7.80175	2.40822e-14
7_142824963_AT_A	3656	-0.418669	-7.79268	2.57193e-14
7_142825844_C_T	3656	-0.418669	-7.79268	2.57193e-14
7_142827064_C_T	3656	-0.418669	-7.79268	2.57193e-14
7_142353982_G_A	2905	-0.495655	-7.78355	2.74781e-14
7_142802078_A_G	947	0.408418	7.78254	2.76786e-14
7_142811015_ATT_A	3427	0.416954	7.78202	2.77839e-14
7_142812665_G_A	4106	0.460466	7.78051	2.80878e-14
7_142812761_G_A	4106	0.460466	7.78051	2.80878e-14
7_142820419_G_A	2483	-0.423938	-7.78032	2.81273e-14
7_142823019_C_T	2483	-0.423938	-7.78032	2.81273e-14
7_142817390_C_T	2483	0.423938	7.78032	2.81273e-14
7_142817556_T_G	2483	0.423938	7.78032	2.81273e-14
7_142809001_T_C	4100	0.402151	7.77279	2.9702e-14
7_142817390_C_T	3427	0.416535	7.76833	3.06752e-14
7_142817556_T_G	3427	0.416535	7.76833	3.06752e-14
7_142820419_G_A	3427	-0.416535	-7.76833	3.06752e-14
7_142823019_C_T	3427	-0.416535	-7.76833	3.06752e-14
7_142809879_G_A	3634	0.463306	7.76121	3.22956e-14
7_142810692_C_A	3634	0.463306	7.76121	3.22956e-14
7_142811678_G_C	3634	0.463306	7.76121	3.22956e-14
7_142812489_C_T	3634	0.463306	7.76121	3.22956e-14
7_142849460_A_G	1752	-0.411791	-7.76053	3.24544e-14
7_142833823_A_G	947	0.579527	7.75992	3.2598e-14
7_142835128_AT_A	947	0.579527	7.75992	3.2598e-14
7_142836366_C_A	947	0.579527	7.75992	3.2598e-14
7_142839671_G_T	947	0.579527	7.75992	3.2598e-14
7_142844359_C_G	947	0.579527	7.75992	3.2598e-14
7_142844620_T_G	947	0.579527	7.75992	3.2598e-14
7_142824067_A_G	267	0.463136	7.74784	3.55668e-14
7_142824413_C_T	267	0.463136	7.74784	3.55668e-14
7_142825783_C_A	267	0.463136	7.74784	3.55668e-14
7_142826595_G_A	267	0.463136	7.74784	3.55668e-14
7_142812624_A_G	2483	0.424746	7.74663	3.58796e-14
7_142829084_C_T	3427	-0.414525	-7.7458	3.60956e-14
7_142339693_C_T	501	-0.398242	-7.74021	3.75784e-14
7_142340610_G_A	501	-0.398242	-7.74021	3.75784e-14
7_142358936_G_A	3709	-0.38148	-7.73689	3.84885e-14
7_142810971_T_C	3427	0.414901	7.73509	3.89909e-14
7_142810971_T_C	2483	0.421644	7.73436	3.91978e-14
7_142849055_A_G	1752	-0.411542	-7.73406	3.92804e-14
7_142849266_GA_G	1752	-0.411542	-7.73406	3.92804e-14
7_142849834_C_T	1752	-0.411542	-7.73406	3.92804e-14
7_142849851_A_G	1752	-0.411542	-7.73406	3.92804e-14
7_142848587_G_A	1752	-0.411542	-7.73406	3.92804e-14
7_142809879_G_A	4106	0.453403	7.72782	4.10863e-14
7_142810692_C_A	4106	0.453403	7.72782	4.10863e-14
7_142811678_G_C	4106	0.453403	7.72782	4.10863e-14
7_142812489_C_T	4106	0.453403	7.72782	4.10863e-14
7_142829084_C_T	4100	-0.418738	-7.71903	4.37705e-14
7_142824067_A_G	2454	0.468859	7.71424	4.53039e-14
7_142824413_C_T	2454	0.468859	7.71424	4.53039e-14
7_142825783_C_A	2454	0.468859	7.71424	4.53039e-14
7_142826595_G_A	2454	0.468859	7.71424	4.53039e-14
7_142848637_C_T	1752	-0.40821	-7.71244	4.58927e-14
7_142837174_C_T	4001	0.575661	7.70553	4.82291e-14
7_142838854_G_A	4001	0.575661	7.70553	4.82291e-14
7_142334977_C_A	3709	-0.391314	-7.70344	4.89578e-14
7_142837174_C_T	947	0.573556	7.69816	5.08493e-14
7_142838854_G_A	947	0.573556	7.69816	5.08493e-14
7_142840613_T_G	947	-0.542297	-7.68218	5.70221e-14
7_142351638_T_A	2905	-0.490436	-7.6751	5.99897e-14
7_142824963_AT_A	4670	-0.414231	-7.66835	6.2959e-14
7_142825844_C_T	4670	-0.414231	-7.66835	6.2959e-14
7_142827064_C_T	4670	-0.414231	-7.66835	6.2959e-14
7_142358936_G_A	3196	-0.380644	-7.6667	6.37054e-14
7_142818125_A_C	2483	0.417876	7.66409	6.49042e-14
7_142848637_C_T	4100	-0.402885	-7.65923	6.71979e-14
7_142592099_C_T	1415	0.511174	7.65463	6.94436e-14
7_142856027_T_C	4100	0.543943	7.64804	7.27898e-14
7_142824963_AT_A	3427	-0.410838	-7.64511	7.4331e-14
7_142825844_C_T	3427	-0.410838	-7.64511	7.4331e-14
7_142827064_C_T	3427	-0.410838	-7.64511	7.4331e-14
7_142339693_C_T	1921	-0.392205	-7.64409	7.48721e-14
7_142340610_G_A	1921	-0.392205	-7.64409	7.48721e-14
7_142824067_A_G	945	0.454553	7.64181	7.60996e-14
7_142824413_C_T	945	0.454553	7.64181	7.60996e-14
7_142825783_C_A	945	0.454553	7.64181	7.60996e-14
7_142826595_G_A	945	0.454553	7.64181	7.60996e-14
7_142823499_G_A	3634	0.456743	7.64143	7.63084e-14
7_142351213_T_C	815	-0.398921	-7.63889	7.77021e-14
7_142802078_A_G	4001	0.402327	7.63285	8.11243e-14
7_142812624_A_G	3160	0.416405	7.63251	8.13166e-14
7_142351213_T_C	2849	-0.417692	-7.62997	8.28014e-14
7_142371497_T_G	4699	-0.478221	-7.62211	8.75722e-14
7_142856383_A_G	4100	0.543378	7.62166	8.78528e-14
7_142811015_ATT_A	2483	0.415584	7.61833	8.99606e-14
7_142382676_A_G	4699	-0.478204	-7.61398	9.27873e-14
7_142809001_T_C	947	0.393262	7.61366	9.29964e-14
7_142823499_G_A	4106	0.447203	7.61276	9.35989e-14
7_142833823_A_G	4001	0.57044	7.60429	9.94086e-14
7_142835128_AT_A	4001	0.57044	7.60429	9.94086e-14
7_142836366_C_A	4001	0.57044	7.60429	9.94086e-14
7_142839671_G_T	4001	0.57044	7.60429	9.94086e-14
7_142844359_C_G	4001	0.57044	7.60429	9.94086e-14
7_142844620_T_G	4001	0.57044	7.60429	9.94086e-14
7_142842641_TA_T	4100	-0.413016	-7.6042	9.94667e-14
7_142357716_C_T	3278	-0.383536	-7.60188	1.0112e-13
7_142838201_C_T	2483	0.422302	7.58153	1.16834e-13
7_142847597_A_G	2483	0.422302	7.58153	1.16834e-13
7_142351213_T_C	501	-0.411612	-7.576	1.21499e-13
7_142362056_C_T	4699	-0.475967	-7.57524	1.22155e-13
7_142363217_C_G	4699	-0.475967	-7.57524	1.22155e-13
7_142363794_T_C	4699	-0.475967	-7.57524	1.22155e-13
7_142364396_T_C	4699	-0.475967	-7.57524	1.22155e-13
7_142365079_T_C	4699	-0.475967	-7.57524	1.22155e-13
7_142367437_A_G	4699	-0.475967	-7.57524	1.22155e-13
7_142367932_G_A	4699	-0.475967	-7.57524	1.22155e-13
7_142370166_A_T	4699	-0.475967	-7.57524	1.22155e-13
7_142370532_T_C	4699	-0.475967	-7.57524	1.22155e-13
7_142371095_G_T	4699	-0.475967	-7.57524	1.22155e-13
7_142371102_G_T	4699	-0.475967	-7.57524	1.22155e-13
7_142373347_T_C	4699	-0.475967	-7.57524	1.22155e-13
7_142378246_A_G	4699	-0.475967	-7.57524	1.22155e-13
7_142387034_G_A	4699	-0.475967	-7.57524	1.22155e-13
7_142683246_T_G	3490	-0.405547	-7.57438	1.22903e-13
7_142811015_ATT_A	3160	0.410782	7.57368	1.23518e-13
7_142557555_T_C	3490	-0.402594	-7.57354	1.23639e-13
7_142711493_G_C	1415	-0.476351	-7.5735	1.2367e-13
7_142325703_G_A	3411	-0.383871	-7.5732	1.23937e-13
7_142340345_G_T	2905	-0.482755	-7.57204	1.24956e-13
7_142372275_T_G	4699	-0.474707	-7.55735	1.38642e-13
7_142376344_A_G	4699	-0.474707	-7.55735	1.38642e-13
7_142376700_T_C	4699	-0.474707	-7.55735	1.38642e-13
7_142376771_C_T	4699	-0.474707	-7.55735	1.38642e-13
7_142377184_G_C	4699	-0.474707	-7.55735	1.38642e-13
7_142377278_C_T	4699	-0.474707	-7.55735	1.38642e-13
7_142377525_T_A	4699	-0.474707	-7.55735	1.38642e-13
7_142377532_A_G	4699	-0.474707	-7.55735	1.38642e-13
7_142377704_G_T	4699	-0.474707	-7.55735	1.38642e-13
7_142377959_C_T	4699	-0.474707	-7.55735	1.38642e-13
7_142377963_A_C	4699	-0.474707	-7.55735	1.38642e-13
7_142378079_A_T	4699	-0.474707	-7.55735	1.38642e-13
7_142378405_T_C	4699	-0.474707	-7.55735	1.38642e-13
7_142378562_C_A	4699	-0.474707	-7.55735	1.38642e-13
7_142378620_A_G	4699	-0.474707	-7.55735	1.38642e-13
7_142378680_A_G	4699	-0.474707	-7.55735	1.38642e-13
7_142378755_C_T	4699	-0.474707	-7.55735	1.38642e-13
7_142378810_T_C	4699	-0.474707	-7.55735	1.38642e-13
7_142378916_A_C	4699	-0.474707	-7.55735	1.38642e-13
7_142379556_T_C	4699	-0.474707	-7.55735	1.38642e-13
7_142379562_G_C	4699	-0.474707	-7.55735	1.38642e-13
7_142379697_T_C	4699	-0.474707	-7.55735	1.38642e-13
7_142379740_C_T	4699	-0.474707	-7.55735	1.38642e-13
7_142379829_G_T	4699	-0.474707	-7.55735	1.38642e-13
7_142380306_G_T	4699	-0.474707	-7.55735	1.38642e-13
7_142380307_T_A	4699	-0.474707	-7.55735	1.38642e-13
7_142380436_A_G	4699	-0.474707	-7.55735	1.38642e-13
7_142380691_C_G	4699	-0.474707	-7.55735	1.38642e-13
7_142380832_C_A	4699	-0.474707	-7.55735	1.38642e-13
7_142380976_C_T	4699	-0.474707	-7.55735	1.38642e-13
7_142381026_A_C	4699	-0.474707	-7.55735	1.38642e-13
7_142381488_T_G	4699	-0.474707	-7.55735	1.38642e-13
7_142381574_C_T	4699	-0.474707	-7.55735	1.38642e-13
7_142381852_A_G	4699	-0.474707	-7.55735	1.38642e-13
7_142382026_A_G	4699	-0.474707	-7.55735	1.38642e-13
7_142382113_T_C	4699	-0.474707	-7.55735	1.38642e-13
7_142382171_G_A	4699	-0.474707	-7.55735	1.38642e-13
7_142382441_T_C	4699	-0.474707	-7.55735	1.38642e-13
7_142382466_T_A	4699	-0.474707	-7.55735	1.38642e-13
7_142382467_CA_C	4699	-0.474707	-7.55735	1.38642e-13
7_142382556_T_C	4699	-0.474707	-7.55735	1.38642e-13
7_142382960_A_G	4699	-0.474707	-7.55735	1.38642e-13
7_142383029_A_T	4699	-0.474707	-7.55735	1.38642e-13
7_142383721_A_C	4699	-0.474707	-7.55735	1.38642e-13
7_142384817_C_T	4699	-0.474707	-7.55735	1.38642e-13
7_142385115_A_G	4699	-0.474707	-7.55735	1.38642e-13
7_142385116_A_G	4699	-0.474707	-7.55735	1.38642e-13
7_142388054_T_C	4699	-0.474707	-7.55735	1.38642e-13
7_142390447_T_C	4699	-0.474707	-7.55735	1.38642e-13
7_142380410_A_G	4699	-0.474707	-7.55735	1.38642e-13
7_142824963_AT_A	947	-0.410214	-7.55062	1.454e-13
7_142825844_C_T	947	-0.410214	-7.55062	1.454e-13
7_142827064_C_T	947	-0.410214	-7.55062	1.454e-13
7_142812624_A_G	3427	0.407794	7.5425	1.53986e-13
7_142818125_A_C	1765	0.401123	7.54235	1.5414e-13
7_142812665_G_A	981	0.455871	7.54086	1.55773e-13
7_142812761_G_A	981	0.455871	7.54086	1.55773e-13
7_142820419_G_A	1765	-0.4012	-7.53897	1.57863e-13
7_142823019_C_T	1765	-0.4012	-7.53897	1.57863e-13
7_142817390_C_T	1765	0.4012	7.53897	1.57863e-13
7_142817556_T_G	1765	0.4012	7.53897	1.57863e-13
7_142369225_A_G	4699	-0.473607	-7.53833	1.58577e-13
7_142837871_G_C	4100	-0.408303	-7.53286	1.6482e-13
7_142832135_A_T	4100	-0.408303	-7.53286	1.6482e-13
7_142832842_GA_G	4100	-0.408303	-7.53286	1.6482e-13
7_142833095_T_C	4100	-0.408303	-7.53286	1.6482e-13
7_142833899_A_G	4100	-0.408303	-7.53286	1.6482e-13
7_142834064_G_A	4100	-0.408303	-7.53286	1.6482e-13
7_142834317_TA_T	4100	-0.408303	-7.53286	1.6482e-13
7_142834919_C_A	4100	-0.408303	-7.53286	1.6482e-13
7_142835088_T_C	4100	-0.408303	-7.53286	1.6482e-13
7_142835494_C_T	4100	-0.408303	-7.53286	1.6482e-13
7_142835540_A_G	4100	-0.408303	-7.53286	1.6482e-13
7_142835744_C_G	4100	-0.408303	-7.53286	1.6482e-13
7_142835749_C_G	4100	-0.408303	-7.53286	1.6482e-13
7_142835754_C_G	4100	-0.408303	-7.53286	1.6482e-13
7_142836356_C_A	4100	-0.408303	-7.53286	1.6482e-13
7_142836396_A_C	4100	-0.408303	-7.53286	1.6482e-13
7_142836510_T_C	4100	-0.408303	-7.53286	1.6482e-13
7_142836823_T_C	4100	-0.408303	-7.53286	1.6482e-13
7_142836945_G_A	4100	-0.408303	-7.53286	1.6482e-13
7_142836946_T_C	4100	-0.408303	-7.53286	1.6482e-13
7_142837013_T_C	4100	-0.408303	-7.53286	1.6482e-13
7_142837464_T_C	4100	-0.408303	-7.53286	1.6482e-13
7_142837546_A_T	4100	-0.408303	-7.53286	1.6482e-13
7_142837553_G_A	4100	-0.408303	-7.53286	1.6482e-13
7_142837925_C_T	4100	-0.408303	-7.53286	1.6482e-13
7_142838351_C_T	4100	-0.408303	-7.53286	1.6482e-13
7_142838385_C_G	4100	-0.408303	-7.53286	1.6482e-13
7_142838401_A_C	4100	-0.408303	-7.53286	1.6482e-13
7_142838869_A_C	4100	-0.408303	-7.53286	1.6482e-13
7_142839204_C_T	4100	-0.408303	-7.53286	1.6482e-13
7_142839506_C_G	4100	-0.408303	-7.53286	1.6482e-13
7_142839817_G_A	4100	-0.408303	-7.53286	1.6482e-13
7_142840269_C_T	4100	-0.408303	-7.53286	1.6482e-13
7_142840293_G_A	4100	-0.408303	-7.53286	1.6482e-13
7_142840955_A_C	4100	-0.408303	-7.53286	1.6482e-13
7_142841618_T_C	4100	-0.408303	-7.53286	1.6482e-13
7_142842309_A_G	4100	-0.408303	-7.53286	1.6482e-13
7_142842329_G_A	4100	-0.408303	-7.53286	1.6482e-13
7_142843854_T_C	4100	-0.408303	-7.53286	1.6482e-13
7_142843855_T_G	4100	-0.408303	-7.53286	1.6482e-13
7_142844118_C_T	4100	-0.408303	-7.53286	1.6482e-13
7_142845164_A_G	4100	-0.408303	-7.53286	1.6482e-13
7_142845842_CT_C	4100	-0.408303	-7.53286	1.6482e-13
7_142846275_T_C	4100	-0.408303	-7.53286	1.6482e-13
7_142846427_A_T	4100	-0.408303	-7.53286	1.6482e-13
7_142847296_C_T	4100	-0.408303	-7.53286	1.6482e-13
7_142847389_T_A	4100	-0.408303	-7.53286	1.6482e-13
7_142339693_C_T	3351	-0.383357	-7.53078	1.67259e-13
7_142340610_G_A	3351	-0.383357	-7.53078	1.67259e-13
7_142805592_G_T	4001	0.39792	7.5296	1.68655e-13
7_142802725_T_G	4001	0.396401	7.52948	1.6879e-13
7_142802783_C_T	4001	0.396401	7.52948	1.6879e-13
7_142831551_T_C	4100	-0.408292	-7.52855	1.69909e-13
7_142832247_C_T	4100	-0.408292	-7.52855	1.69909e-13
7_142847457_T_G	4100	-0.408292	-7.52855	1.69909e-13
7_142811015_ATT_A	3766	0.3954	7.52533	1.73799e-13
7_142848587_G_A	4100	-0.398605	-7.52509	1.74094e-13
7_142849055_A_G	4100	-0.398605	-7.52509	1.74094e-13
7_142849266_GA_G	4100	-0.398605	-7.52509	1.74094e-13
7_142849834_C_T	4100	-0.398605	-7.52509	1.74094e-13
7_142849851_A_G	4100	-0.398605	-7.52509	1.74094e-13
7_142818125_A_C	3160	0.408194	7.52184	1.78125e-13
7_142394376_G_C	1466	0.385249	7.51284	1.89784e-13
7_142811015_ATT_A	1765	0.399532	7.50986	1.93806e-13
7_142810971_T_C	3160	0.407809	7.5092	1.94709e-13
7_142833239_T_C	4100	-0.406909	-7.50896	1.95036e-13
7_142833248_A_G	4100	-0.406909	-7.50896	1.95036e-13
7_142843598_G_A	4100	-0.406909	-7.50896	1.95036e-13
7_142811015_ATT_A	152	0.408778	7.5088	1.95251e-13
7_142810971_T_C	1765	0.399607	7.50646	1.98494e-13
7_142811015_ATT_A	781	0.405974	7.50557	1.99735e-13
7_142838201_C_T	1721	0.41704	7.50295	2.03459e-13
7_142847597_A_G	1721	0.41704	7.50295	2.03459e-13
7_142338955_A_G	2849	-0.3928	-7.50123	2.0593e-13
7_142391264_G_A	4699	-0.473749	-7.49618	2.13367e-13
7_142391472_G_A	4699	-0.473749	-7.49618	2.13367e-13
7_142802045_T_C	947	0.3842	7.49124	2.209e-13
7_142805440_G_A	947	0.383217	7.48324	2.33652e-13
7_142805678_A_T	947	0.383217	7.48324	2.33652e-13
7_142805883_T_C	947	0.383217	7.48324	2.33652e-13
7_142806102_A_G	947	0.383217	7.48324	2.33652e-13
7_142807470_G_A	947	0.383217	7.48324	2.33652e-13
7_142805387_A_C	947	0.382167	7.47217	2.5251e-13
7_142810971_T_C	3766	0.393063	7.47215	2.52532e-13
7_142383523_G_T	4699	-0.467462	-7.472	2.52811e-13
7_142370959_T_C	4699	-0.469316	-7.46801	2.5997e-13
7_142389597_A_G	4699	-0.469617	-7.46555	2.64494e-13
7_142829084_C_T	1721	-0.406065	-7.4655	2.64582e-13
7_142357716_C_T	3411	-0.380353	-7.46304	2.69182e-13
7_142818125_A_C	152	0.406474	7.46288	2.69477e-13
7_142840613_T_G	4001	-0.529474	-7.46225	2.70661e-13
7_142818125_A_C	3766	0.392322	7.46177	2.71588e-13
7_142818125_A_C	781	0.403712	7.46019	2.74592e-13
7_142831551_T_C	1721	-0.404789	-7.4587	2.77479e-13
7_142832247_C_T	1721	-0.404789	-7.4587	2.77479e-13
7_142847457_T_G	1721	-0.404789	-7.4587	2.77479e-13
7_142809879_G_A	981	0.447124	7.45827	2.78304e-13
7_142810692_C_A	981	0.447124	7.45827	2.78304e-13
7_142811678_G_C	981	0.447124	7.45827	2.78304e-13
7_142812489_C_T	981	0.447124	7.45827	2.78304e-13
7_142817390_C_T	3160	0.405218	7.45744	2.79934e-13
7_142817556_T_G	3160	0.405218	7.45744	2.79934e-13
7_142820419_G_A	3160	-0.405218	-7.45744	2.79934e-13
7_142823019_C_T	3160	-0.405218	-7.45744	2.79934e-13
7_142812624_A_G	781	0.406196	7.45737	2.80064e-13
7_142833239_T_C	1721	-0.404278	-7.45652	2.8174e-13
7_142833248_A_G	1721	-0.404278	-7.45652	2.8174e-13
7_142843598_G_A	1721	-0.404278	-7.45652	2.8174e-13
7_142842641_TA_T	1721	-0.4056	-7.45622	2.82325e-13
7_142824963_AT_A	2454	-0.407062	-7.45502	2.84704e-13
7_142825844_C_T	2454	-0.407062	-7.45502	2.84704e-13
7_142827064_C_T	2454	-0.407062	-7.45502	2.84704e-13
7_142804603_T_C	4001	0.393284	7.45316	2.88441e-13
7_142804803_G_A	4001	0.393284	7.45316	2.88441e-13
7_142810971_T_C	781	0.403283	7.44672	3.01716e-13
7_142812624_A_G	3766	0.394105	7.44602	3.03196e-13
7_142846996_G_A	4100	-0.403701	-7.44474	3.05915e-13
7_142812624_A_G	1765	0.398676	7.43989	3.16452e-13
7_142339693_C_T	2849	-0.3869	-7.43467	3.28195e-13
7_142340610_G_A	2849	-0.3869	-7.43467	3.28195e-13
7_142334977_C_A	3411	-0.378406	-7.43185	3.34713e-13
7_142395243_G_T	1466	0.381999	7.42917	3.41033e-13
7_142396090_G_A	1466	0.381999	7.42917	3.41033e-13
7_142398150_T_C	1466	0.381999	7.42917	3.41033e-13
7_142398190_T_C	1466	0.381999	7.42917	3.41033e-13
7_142400325_G_T	1466	0.381999	7.42917	3.41033e-13
7_142829989_A_G	3427	-0.398166	-7.42846	3.42735e-13
7_142838201_C_T	3160	0.411675	7.42458	3.52133e-13
7_142847597_A_G	3160	0.411675	7.42458	3.52133e-13
7_142824067_A_G	3634	0.447738	7.42307	3.55858e-13
7_142824413_C_T	3634	0.447738	7.42307	3.55858e-13
7_142825783_C_A	3634	0.447738	7.42307	3.55858e-13
7_142826595_G_A	3634	0.447738	7.42307	3.55858e-13
7_142348362_T_A	2905	0.403977	7.42202	3.58467e-13
7_142805592_G_T	2332	0.394528	7.42039	3.6255e-13
7_142338955_A_G	1921	-0.384233	-7.41948	3.64862e-13
7_142824963_AT_A	2483	-0.405988	-7.41541	3.75341e-13
7_142825844_C_T	2483	-0.405988	-7.41541	3.75341e-13
7_142827064_C_T	2483	-0.405988	-7.41541	3.75341e-13
7_142849460_A_G	4100	-0.392217	-7.41464	3.77375e-13
7_142829989_A_G	4100	-0.402589	-7.41046	3.88521e-13
7_142817390_C_T	3766	0.389981	7.40865	3.93423e-13
7_142817556_T_G	3766	0.389981	7.40865	3.93423e-13
7_142820419_G_A	3766	-0.389981	-7.40865	3.93423e-13
7_142823019_C_T	3766	-0.389981	-7.40865	3.93423e-13
7_142361322_C_A	4699	0.471971	7.40828	3.94452e-13
7_142820419_G_A	781	-0.401018	-7.4014	4.1379e-13
7_142823019_C_T	781	-0.401018	-7.4014	4.1379e-13
7_142817390_C_T	781	0.401018	7.4014	4.1379e-13
7_142817556_T_G	781	0.401018	7.4014	4.1379e-13
7_142802725_T_G	2449	0.388672	7.4	4.17822e-13
7_142802783_C_T	2449	0.388672	7.4	4.17822e-13
7_142338955_A_G	3351	-0.379621	-7.39548	4.31156e-13
7_142846996_G_A	3427	-0.395802	-7.39267	4.39667e-13
7_142802045_T_C	4001	0.380524	7.39119	4.44209e-13
7_142351213_T_C	1921	-0.400502	-7.38485	4.64199e-13
7_142350283_T_C	2905	0.400994	7.3823	4.72462e-13
7_142837871_G_C	1721	-0.400722	-7.3815	4.751e-13
7_142832135_A_T	1721	-0.400722	-7.3815	4.751e-13
7_142832842_GA_G	1721	-0.400722	-7.3815	4.751e-13
7_142833095_T_C	1721	-0.400722	-7.3815	4.751e-13
7_142833899_A_G	1721	-0.400722	-7.3815	4.751e-13
7_142834064_G_A	1721	-0.400722	-7.3815	4.751e-13
7_142834317_TA_T	1721	-0.400722	-7.3815	4.751e-13
7_142834919_C_A	1721	-0.400722	-7.3815	4.751e-13
7_142835088_T_C	1721	-0.400722	-7.3815	4.751e-13
7_142835494_C_T	1721	-0.400722	-7.3815	4.751e-13
7_142835540_A_G	1721	-0.400722	-7.3815	4.751e-13
7_142835744_C_G	1721	-0.400722	-7.3815	4.751e-13
7_142835749_C_G	1721	-0.400722	-7.3815	4.751e-13
7_142835754_C_G	1721	-0.400722	-7.3815	4.751e-13
7_142836356_C_A	1721	-0.400722	-7.3815	4.751e-13
7_142836396_A_C	1721	-0.400722	-7.3815	4.751e-13
7_142836510_T_C	1721	-0.400722	-7.3815	4.751e-13
7_142836823_T_C	1721	-0.400722	-7.3815	4.751e-13
7_142836945_G_A	1721	-0.400722	-7.3815	4.751e-13
7_142836946_T_C	1721	-0.400722	-7.3815	4.751e-13
7_142837013_T_C	1721	-0.400722	-7.3815	4.751e-13
7_142837464_T_C	1721	-0.400722	-7.3815	4.751e-13
7_142837546_A_T	1721	-0.400722	-7.3815	4.751e-13
7_142837553_G_A	1721	-0.400722	-7.3815	4.751e-13
7_142837925_C_T	1721	-0.400722	-7.3815	4.751e-13
7_142838351_C_T	1721	-0.400722	-7.3815	4.751e-13
7_142838385_C_G	1721	-0.400722	-7.3815	4.751e-13
7_142838401_A_C	1721	-0.400722	-7.3815	4.751e-13
7_142838869_A_C	1721	-0.400722	-7.3815	4.751e-13
7_142839204_C_T	1721	-0.400722	-7.3815	4.751e-13
7_142839506_C_G	1721	-0.400722	-7.3815	4.751e-13
7_142839817_G_A	1721	-0.400722	-7.3815	4.751e-13
7_142840269_C_T	1721	-0.400722	-7.3815	4.751e-13
7_142840293_G_A	1721	-0.400722	-7.3815	4.751e-13
7_142840955_A_C	1721	-0.400722	-7.3815	4.751e-13
7_142841618_T_C	1721	-0.400722	-7.3815	4.751e-13
7_142842309_A_G	1721	-0.400722	-7.3815	4.751e-13
7_142842329_G_A	1721	-0.400722	-7.3815	4.751e-13
7_142843854_T_C	1721	-0.400722	-7.3815	4.751e-13
7_142843855_T_G	1721	-0.400722	-7.3815	4.751e-13
7_142844118_C_T	1721	-0.400722	-7.3815	4.751e-13
7_142845164_A_G	1721	-0.400722	-7.3815	4.751e-13
7_142845842_CT_C	1721	-0.400722	-7.3815	4.751e-13
7_142846275_T_C	1721	-0.400722	-7.3815	4.751e-13
7_142846427_A_T	1721	-0.400722	-7.3815	4.751e-13
7_142847296_C_T	1721	-0.400722	-7.3815	4.751e-13
7_142847389_T_A	1721	-0.400722	-7.3815	4.751e-13
7_142831551_T_C	3427	-0.39554	-7.37943	4.81979e-13
7_142832247_C_T	3427	-0.39554	-7.37943	4.81979e-13
7_142847457_T_G	3427	-0.39554	-7.37943	4.81979e-13
7_142829989_A_G	1721	-0.400742	-7.37386	5.00937e-13
7_142810971_T_C	152	0.402139	7.37183	5.08047e-13
7_142802078_A_G	2449	0.387862	7.36489	5.33051e-13
7_142332043_G_T	2905	-0.571139	-7.36218	5.43165e-13
7_142804603_T_C	2449	0.387178	7.35729	5.61841e-13
7_142804803_G_A	2449	0.387178	7.35729	5.61841e-13
7_142805592_G_T	2449	0.388027	7.35627	5.65836e-13
7_142823499_G_A	981	0.440855	7.34505	6.11451e-13
7_142357147_C_CT	2905	0.398356	7.34495	6.11877e-13
7_142804603_T_C	2332	0.389484	7.33613	6.50309e-13
7_142804803_G_A	2332	0.389484	7.33613	6.50309e-13
7_142805592_G_T	4670	0.385353	7.3296	6.80284e-13
7_142817390_C_T	152	0.399832	7.32608	6.97022e-13
7_142817556_T_G	152	0.399832	7.32608	6.97022e-13
7_142820419_G_A	152	-0.399832	-7.32608	6.97022e-13
7_142823019_C_T	152	-0.399832	-7.32608	6.97022e-13
7_142832135_A_T	3427	-0.392283	-7.31763	7.38778e-13
7_142832842_GA_G	3427	-0.392283	-7.31763	7.38778e-13
7_142833095_T_C	3427	-0.392283	-7.31763	7.38778e-13
7_142833899_A_G	3427	-0.392283	-7.31763	7.38778e-13
7_142834064_G_A	3427	-0.392283	-7.31763	7.38778e-13
7_142834317_TA_T	3427	-0.392283	-7.31763	7.38778e-13
7_142834919_C_A	3427	-0.392283	-7.31763	7.38778e-13
7_142835088_T_C	3427	-0.392283	-7.31763	7.38778e-13
7_142835494_C_T	3427	-0.392283	-7.31763	7.38778e-13
7_142835540_A_G	3427	-0.392283	-7.31763	7.38778e-13
7_142835744_C_G	3427	-0.392283	-7.31763	7.38778e-13
7_142835749_C_G	3427	-0.392283	-7.31763	7.38778e-13
7_142835754_C_G	3427	-0.392283	-7.31763	7.38778e-13
7_142836356_C_A	3427	-0.392283	-7.31763	7.38778e-13
7_142836396_A_C	3427	-0.392283	-7.31763	7.38778e-13
7_142836510_T_C	3427	-0.392283	-7.31763	7.38778e-13
7_142836823_T_C	3427	-0.392283	-7.31763	7.38778e-13
7_142836945_G_A	3427	-0.392283	-7.31763	7.38778e-13
7_142836946_T_C	3427	-0.392283	-7.31763	7.38778e-13
7_142837013_T_C	3427	-0.392283	-7.31763	7.38778e-13
7_142837464_T_C	3427	-0.392283	-7.31763	7.38778e-13
7_142837546_A_T	3427	-0.392283	-7.31763	7.38778e-13
7_142837553_G_A	3427	-0.392283	-7.31763	7.38778e-13
7_142837925_C_T	3427	-0.392283	-7.31763	7.38778e-13
7_142838351_C_T	3427	-0.392283	-7.31763	7.38778e-13
7_142838385_C_G	3427	-0.392283	-7.31763	7.38778e-13
7_142838401_A_C	3427	-0.392283	-7.31763	7.38778e-13
7_142838869_A_C	3427	-0.392283	-7.31763	7.38778e-13
7_142839204_C_T	3427	-0.392283	-7.31763	7.38778e-13
7_142839506_C_G	3427	-0.392283	-7.31763	7.38778e-13
7_142839817_G_A	3427	-0.392283	-7.31763	7.38778e-13
7_142840269_C_T	3427	-0.392283	-7.31763	7.38778e-13
7_142840293_G_A	3427	-0.392283	-7.31763	7.38778e-13
7_142840955_A_C	3427	-0.392283	-7.31763	7.38778e-13
7_142841618_T_C	3427	-0.392283	-7.31763	7.38778e-13
7_142842309_A_G	3427	-0.392283	-7.31763	7.38778e-13
7_142842329_G_A	3427	-0.392283	-7.31763	7.38778e-13
7_142843854_T_C	3427	-0.392283	-7.31763	7.38778e-13
7_142843855_T_G	3427	-0.392283	-7.31763	7.38778e-13
7_142844118_C_T	3427	-0.392283	-7.31763	7.38778e-13
7_142845164_A_G	3427	-0.392283	-7.31763	7.38778e-13
7_142845842_CT_C	3427	-0.392283	-7.31763	7.38778e-13
7_142846275_T_C	3427	-0.392283	-7.31763	7.38778e-13
7_142846427_A_T	3427	-0.392283	-7.31763	7.38778e-13
7_142847296_C_T	3427	-0.392283	-7.31763	7.38778e-13
7_142847389_T_A	3427	-0.392283	-7.31763	7.38778e-13
7_142837871_G_C	3427	-0.392283	-7.31763	7.38778e-13
7_142831551_T_C	2483	-0.398882	-7.31745	7.39693e-13
7_142832247_C_T	2483	-0.398882	-7.31745	7.39693e-13
7_142847457_T_G	2483	-0.398882	-7.31745	7.39693e-13
7_142842641_TA_T	2483	-0.399652	-7.31446	7.55104e-13
7_142415520_C_A	1466	0.380421	7.31407	7.57137e-13
7_142842641_TA_T	3427	-0.393057	-7.31103	7.7313e-13
7_142848637_C_T	1467	-0.363995	-7.30857	7.86362e-13
7_142351352_G_A	2905	0.396991	7.30259	8.19358e-13
7_142812624_A_G	3634	0.397075	7.30225	8.21259e-13
7_142812624_A_G	2380	0.399183	7.29978	8.35365e-13
7_142846996_G_A	1721	-0.396403	-7.29935	8.37802e-13
7_142833239_T_C	3427	-0.39097	-7.29505	8.62915e-13
7_142833248_A_G	3427	-0.39097	-7.29505	8.62915e-13
7_142843598_G_A	3427	-0.39097	-7.29505	8.62915e-13
7_142809001_T_C	4001	0.379059	7.29382	8.70245e-13
7_142357119_C_T	2905	0.398214	7.29165	8.83347e-13
7_142408522_ATG_A	1466	0.378381	7.2871	9.11347e-13
7_142823499_G_A	152	0.441447	7.28647	9.15283e-13
7_142818125_A_C	4106	0.386804	7.28592	9.18758e-13
7_142824067_A_G	1464	0.446309	7.27614	9.82561e-13
7_142824413_C_T	1464	0.446309	7.27614	9.82561e-13
7_142825783_C_A	1464	0.446309	7.27614	9.82561e-13
7_142826595_G_A	1464	0.446309	7.27614	9.82561e-13
7_142358936_G_A	3325	-0.360118	-7.27252	1.00722e-12
7_142809879_G_A	1986	0.432036	7.26826	1.03701e-12
7_142810692_C_A	1986	0.432036	7.26826	1.03701e-12
7_142811678_G_C	1986	0.432036	7.26826	1.03701e-12
7_142812489_C_T	1986	0.432036	7.26826	1.03701e-12
7_142352072_A_C	2905	0.395161	7.26621	1.05174e-12
7_142420468_C_T	1466	0.378068	7.26518	1.05913e-12
7_142420489_A_G	1466	0.378068	7.26518	1.05913e-12
7_142420783_G_A	1466	0.378068	7.26518	1.05913e-12
7_142421549_T_C	1466	0.378068	7.26518	1.05913e-12
7_142349132_G_A	2905	0.394938	7.26178	1.0841e-12
7_142734441_G_T	1415	-0.424792	-7.2604	1.09435e-12
7_142339451_T_C	2905	0.395052	7.26012	1.09648e-12
7_142343227_G_A	2905	0.395052	7.26012	1.09648e-12
7_142344216_T_C	2905	0.395052	7.26012	1.09648e-12
7_142346776_G_A	2905	0.395052	7.26012	1.09648e-12
7_142348622_T_C	2905	0.395052	7.26012	1.09648e-12
7_142350125_G_A	2905	0.395052	7.26012	1.09648e-12
7_142350636_G_A	2905	0.395052	7.26012	1.09648e-12
7_142350660_G_A	2905	0.395052	7.26012	1.09648e-12
7_142351247_T_C	2905	0.395052	7.26012	1.09648e-12
7_142351626_G_A	2905	0.395052	7.26012	1.09648e-12
7_142351847_TA_T	2905	0.395052	7.26012	1.09648e-12
7_142351964_A_G	2905	0.395052	7.26012	1.09648e-12
7_142352043_C_T	2905	0.395052	7.26012	1.09648e-12
7_142352082_G_T	2905	0.395052	7.26012	1.09648e-12
7_142352087_T_A	2905	0.395052	7.26012	1.09648e-12
7_142352155_C_T	2905	0.395052	7.26012	1.09648e-12
7_142352567_G_A	2905	0.395052	7.26012	1.09648e-12
7_142352790_G_A	2905	0.395052	7.26012	1.09648e-12
7_142352914_G_T	2905	0.395052	7.26012	1.09648e-12
7_142353182_C_G	2905	0.395052	7.26012	1.09648e-12
7_142353723_T_C	2905	0.395052	7.26012	1.09648e-12
7_142353818_T_C	2905	0.395052	7.26012	1.09648e-12
7_142354514_G_T	2905	0.395052	7.26012	1.09648e-12
7_142354659_C_T	2905	0.395052	7.26012	1.09648e-12
7_142355120_G_A	2905	0.395052	7.26012	1.09648e-12
7_142355149_T_G	2905	0.395052	7.26012	1.09648e-12
7_142355171_G_A	2905	0.395052	7.26012	1.09648e-12
7_142355339_A_G	2905	0.395052	7.26012	1.09648e-12
7_142355536_A_G	2905	0.395052	7.26012	1.09648e-12
7_142355657_A_G	2905	0.395052	7.26012	1.09648e-12
7_142356297_C_A	2905	0.395052	7.26012	1.09648e-12
7_142356334_G_A	2905	0.395052	7.26012	1.09648e-12
7_142841657_G_A	4001	0.51096	7.25887	1.10587e-12
7_142809879_G_A	1469	0.422098	7.25877	1.10666e-12
7_142810692_C_A	1469	0.422098	7.25877	1.10666e-12
7_142811678_G_C	1469	0.422098	7.25877	1.10666e-12
7_142812489_C_T	1469	0.422098	7.25877	1.10666e-12
7_142846996_G_A	2483	-0.395279	-7.25383	1.14466e-12
7_142823499_G_A	1986	0.431143	7.25204	1.1588e-12
7_142809879_G_A	152	0.439451	7.25087	1.16811e-12
7_142810692_C_A	152	0.439451	7.25087	1.16811e-12
7_142811678_G_C	152	0.439451	7.25087	1.16811e-12
7_142812489_C_T	152	0.439451	7.25087	1.16811e-12
7_142832135_A_T	2483	-0.394889	-7.24224	1.23908e-12
7_142832842_GA_G	2483	-0.394889	-7.24224	1.23908e-12
7_142833095_T_C	2483	-0.394889	-7.24224	1.23908e-12
7_142833899_A_G	2483	-0.394889	-7.24224	1.23908e-12
7_142834064_G_A	2483	-0.394889	-7.24224	1.23908e-12
7_142834317_TA_T	2483	-0.394889	-7.24224	1.23908e-12
7_142834919_C_A	2483	-0.394889	-7.24224	1.23908e-12
7_142835088_T_C	2483	-0.394889	-7.24224	1.23908e-12
7_142835494_C_T	2483	-0.394889	-7.24224	1.23908e-12
7_142835540_A_G	2483	-0.394889	-7.24224	1.23908e-12
7_142835744_C_G	2483	-0.394889	-7.24224	1.23908e-12
7_142835749_C_G	2483	-0.394889	-7.24224	1.23908e-12
7_142835754_C_G	2483	-0.394889	-7.24224	1.23908e-12
7_142836356_C_A	2483	-0.394889	-7.24224	1.23908e-12
7_142836396_A_C	2483	-0.394889	-7.24224	1.23908e-12
7_142836510_T_C	2483	-0.394889	-7.24224	1.23908e-12
7_142836823_T_C	2483	-0.394889	-7.24224	1.23908e-12
7_142836945_G_A	2483	-0.394889	-7.24224	1.23908e-12
7_142836946_T_C	2483	-0.394889	-7.24224	1.23908e-12
7_142837013_T_C	2483	-0.394889	-7.24224	1.23908e-12
7_142837464_T_C	2483	-0.394889	-7.24224	1.23908e-12
7_142837546_A_T	2483	-0.394889	-7.24224	1.23908e-12
7_142837553_G_A	2483	-0.394889	-7.24224	1.23908e-12
7_142837925_C_T	2483	-0.394889	-7.24224	1.23908e-12
7_142838351_C_T	2483	-0.394889	-7.24224	1.23908e-12
7_142838385_C_G	2483	-0.394889	-7.24224	1.23908e-12
7_142838401_A_C	2483	-0.394889	-7.24224	1.23908e-12
7_142838869_A_C	2483	-0.394889	-7.24224	1.23908e-12
7_142839204_C_T	2483	-0.394889	-7.24224	1.23908e-12
7_142839506_C_G	2483	-0.394889	-7.24224	1.23908e-12
7_142839817_G_A	2483	-0.394889	-7.24224	1.23908e-12
7_142840269_C_T	2483	-0.394889	-7.24224	1.23908e-12
7_142840293_G_A	2483	-0.394889	-7.24224	1.23908e-12
7_142840955_A_C	2483	-0.394889	-7.24224	1.23908e-12
7_142841618_T_C	2483	-0.394889	-7.24224	1.23908e-12
7_142842309_A_G	2483	-0.394889	-7.24224	1.23908e-12
7_142842329_G_A	2483	-0.394889	-7.24224	1.23908e-12
7_142843854_T_C	2483	-0.394889	-7.24224	1.23908e-12
7_142843855_T_G	2483	-0.394889	-7.24224	1.23908e-12
7_142844118_C_T	2483	-0.394889	-7.24224	1.23908e-12
7_142845164_A_G	2483	-0.394889	-7.24224	1.23908e-12
7_142845842_CT_C	2483	-0.394889	-7.24224	1.23908e-12
7_142846275_T_C	2483	-0.394889	-7.24224	1.23908e-12
7_142846427_A_T	2483	-0.394889	-7.24224	1.23908e-12
7_142847296_C_T	2483	-0.394889	-7.24224	1.23908e-12
7_142847389_T_A	2483	-0.394889	-7.24224	1.23908e-12
7_142837871_G_C	2483	-0.394889	-7.24224	1.23908e-12
7_142824067_A_G	981	0.438081	7.24188	1.24211e-12
7_142824413_C_T	981	0.438081	7.24188	1.24211e-12
7_142825783_C_A	981	0.438081	7.24188	1.24211e-12
7_142826595_G_A	981	0.438081	7.24188	1.24211e-12
7_142348659_G_T	2905	0.393831	7.2398	1.25984e-12
7_142809001_T_C	3427	0.371686	7.23929	1.26425e-12
7_142347853_A_G	2905	0.393795	7.23909	1.26597e-12
7_142805387_A_C	4001	0.371755	7.23027	1.34454e-12
7_142838201_C_T	4670	0.399619	7.22515	1.39235e-12
7_142847597_A_G	4670	0.399619	7.22515	1.39235e-12
7_142392003_G_A	4699	-0.459447	-7.22357	1.40741e-12
7_142392270_C_G	4699	-0.459447	-7.22357	1.40741e-12
7_142833239_T_C	2483	-0.393621	-7.22099	1.43235e-12
7_142833248_A_G	2483	-0.393621	-7.22099	1.43235e-12
7_142843598_G_A	2483	-0.393621	-7.22099	1.43235e-12
7_142804603_T_C	4670	0.379103	7.21931	1.44884e-12
7_142804803_G_A	4670	0.379103	7.21931	1.44884e-12
7_142824963_AT_A	3766	-0.380856	-7.21438	1.49829e-12
7_142825844_C_T	3766	-0.380856	-7.21438	1.49829e-12
7_142827064_C_T	3766	-0.380856	-7.21438	1.49829e-12
7_142805440_G_A	4001	0.371434	7.21277	1.5148e-12
7_142805678_A_T	4001	0.371434	7.21277	1.5148e-12
7_142805883_T_C	4001	0.371434	7.21277	1.5148e-12
7_142806102_A_G	4001	0.371434	7.21277	1.5148e-12
7_142807470_G_A	4001	0.371434	7.21277	1.5148e-12
7_142810971_T_C	2380	0.392437	7.21226	1.52011e-12
7_142344100_A_C	2905	0.39238	7.21101	1.53307e-12
7_142354123_C_T	2905	0.39238	7.21101	1.53307e-12
7_142817390_C_T	4106	0.383276	7.20948	1.54908e-12
7_142817556_T_G	4106	0.383276	7.20948	1.54908e-12
7_142820419_G_A	4106	-0.383276	-7.20948	1.54908e-12
7_142823019_C_T	4106	-0.383276	-7.20948	1.54908e-12
6_33071758_A_T	2811	-0.693926	-7.20933	1.55073e-12
7_142551469_G_A	1415	-0.472851	-7.20234	1.62624e-12
7_142351948_G_A	2905	0.391792	7.19936	1.65951e-12
7_142352072_A_C	2887	0.39552	7.19653	1.69172e-12
7_142543238_T_C	1415	-0.475032	-7.19561	1.70233e-12
7_142543885_C_T	1415	-0.475032	-7.19561	1.70233e-12
7_142544049_T_G	1415	-0.475032	-7.19561	1.70233e-12
7_142545306_A_G	1415	-0.475032	-7.19561	1.70233e-12
7_142549508_C_T	1415	-0.475032	-7.19561	1.70233e-12
7_142549732_A_G	1415	-0.475032	-7.19561	1.70233e-12
7_142551350_G_C	1415	-0.475032	-7.19561	1.70233e-12
7_142833823_A_G	1752	0.545703	7.1901	1.76723e-12
7_142835128_AT_A	1752	0.545703	7.1901	1.76723e-12
7_142836366_C_A	1752	0.545703	7.1901	1.76723e-12
7_142839671_G_T	1752	0.545703	7.1901	1.76723e-12
7_142844359_C_G	1752	0.545703	7.1901	1.76723e-12
7_142844620_T_G	1752	0.545703	7.1901	1.76723e-12
7_142809001_T_C	1752	0.376733	7.18809	1.7915e-12
7_142811015_ATT_A	4106	0.381838	7.18499	1.82955e-12
7_142854785_G_A	947	-0.439351	-7.18483	1.83152e-12
7_142802725_T_G	781	0.377261	7.18459	1.83456e-12
7_142802783_C_T	781	0.377261	7.18459	1.83456e-12
7_142802078_A_G	2332	0.382315	7.18409	1.84077e-12
7_142812665_G_A	1469	0.421692	7.17936	1.90077e-12
7_142812761_G_A	1469	0.421692	7.17936	1.90077e-12
7_142347511_A_AT	2887	0.395452	7.17234	1.99344e-12
7_142348362_T_A	2887	0.395232	7.17186	2e-12
7_142802725_T_G	2332	0.380833	7.17184	2.00017e-12
7_142802783_C_T	2332	0.380833	7.17184	2.00017e-12
7_142829084_C_T	2483	-0.392404	-7.17134	2.00708e-12
7_142339451_T_C	2887	0.394196	7.16669	2.07122e-12
7_142343227_G_A	2887	0.394196	7.16669	2.07122e-12
7_142344216_T_C	2887	0.394196	7.16669	2.07122e-12
7_142346776_G_A	2887	0.394196	7.16669	2.07122e-12
7_142348622_T_C	2887	0.394196	7.16669	2.07122e-12
7_142350125_G_A	2887	0.394196	7.16669	2.07122e-12
7_142350636_G_A	2887	0.394196	7.16669	2.07122e-12
7_142350660_G_A	2887	0.394196	7.16669	2.07122e-12
7_142351247_T_C	2887	0.394196	7.16669	2.07122e-12
7_142351626_G_A	2887	0.394196	7.16669	2.07122e-12
7_142351847_TA_T	2887	0.394196	7.16669	2.07122e-12
7_142351964_A_G	2887	0.394196	7.16669	2.07122e-12
7_142352043_C_T	2887	0.394196	7.16669	2.07122e-12
7_142352082_G_T	2887	0.394196	7.16669	2.07122e-12
7_142352087_T_A	2887	0.394196	7.16669	2.07122e-12
7_142352155_C_T	2887	0.394196	7.16669	2.07122e-12
7_142352567_G_A	2887	0.394196	7.16669	2.07122e-12
7_142352790_G_A	2887	0.394196	7.16669	2.07122e-12
7_142352914_G_T	2887	0.394196	7.16669	2.07122e-12
7_142353182_C_G	2887	0.394196	7.16669	2.07122e-12
7_142353723_T_C	2887	0.394196	7.16669	2.07122e-12
7_142353818_T_C	2887	0.394196	7.16669	2.07122e-12
7_142354514_G_T	2887	0.394196	7.16669	2.07122e-12
7_142354659_C_T	2887	0.394196	7.16669	2.07122e-12
7_142355120_G_A	2887	0.394196	7.16669	2.07122e-12
7_142355149_T_G	2887	0.394196	7.16669	2.07122e-12
7_142355171_G_A	2887	0.394196	7.16669	2.07122e-12
7_142355339_A_G	2887	0.394196	7.16669	2.07122e-12
7_142355536_A_G	2887	0.394196	7.16669	2.07122e-12
7_142355657_A_G	2887	0.394196	7.16669	2.07122e-12
7_142356297_C_A	2887	0.394196	7.16669	2.07122e-12
7_142356334_G_A	2887	0.394196	7.16669	2.07122e-12
7_142848637_C_T	947	-0.377443	-7.1627	2.12792e-12
7_142351352_G_A	2887	0.393753	7.16187	2.13987e-12
7_142338113_C_T	2887	0.399442	7.1617	2.14244e-12
7_142817390_C_T	2380	0.389844	7.16086	2.15453e-12
7_142817556_T_G	2380	0.389844	7.16086	2.15453e-12
7_142820419_G_A	2380	-0.389844	-7.16086	2.15453e-12
7_142823019_C_T	2380	-0.389844	-7.16086	2.15453e-12
7_142338339_C_T	2905	0.391164	7.16022	2.16396e-12
7_142802725_T_G	4670	0.375614	7.15918	2.17917e-12
7_142802783_C_T	4670	0.375614	7.15918	2.17917e-12
7_142818125_A_C	2449	0.389441	7.15634	2.22146e-12
7_142812665_G_A	3849	0.401031	7.15572	2.2308e-12
7_142812761_G_A	3849	0.401031	7.15572	2.2308e-12
7_142348659_G_T	2887	0.393399	7.15494	2.2427e-12
7_142824067_A_G	4106	0.425067	7.15287	2.27425e-12
7_142824413_C_T	4106	0.425067	7.15287	2.27425e-12
7_142825783_C_A	4106	0.425067	7.15287	2.27425e-12
7_142826595_G_A	4106	0.425067	7.15287	2.27425e-12
7_142849460_A_G	1467	-0.357884	-7.15269	2.27698e-12
7_142829989_A_G	2483	-0.390692	-7.15146	2.29599e-12
7_142802078_A_G	781	0.375925	7.13941	2.49075e-12
7_142809879_G_A	3849	0.396439	7.13812	2.51253e-12
7_142810692_C_A	3849	0.396439	7.13812	2.51253e-12
7_142811678_G_C	3849	0.396439	7.13812	2.51253e-12
7_142812489_C_T	3849	0.396439	7.13812	2.51253e-12
7_142347511_A_AT	2905	0.389683	7.13485	2.56864e-12
7_142848587_G_A	1467	-0.357871	-7.13296	2.60146e-12
7_142849055_A_G	1467	-0.357871	-7.13296	2.60146e-12
7_142849266_GA_G	1467	-0.357871	-7.13296	2.60146e-12
7_142849834_C_T	1467	-0.357871	-7.13296	2.60146e-12
7_142849851_A_G	1467	-0.357871	-7.13296	2.60146e-12
7_142349132_G_A	2887	0.392265	7.1327	2.60603e-12
7_142856383_A_G	4001	0.510726	7.13155	2.62632e-12
7_142812624_A_G	4106	0.38166	7.13137	2.62951e-12
7_142802078_A_G	4670	0.374705	7.12281	2.78572e-12
7_142812624_A_G	152	0.391812	7.12225	2.79627e-12
7_142849055_A_G	2483	-0.379883	-7.12101	2.81982e-12
7_142849266_GA_G	2483	-0.379883	-7.12101	2.81982e-12
7_142849834_C_T	2483	-0.379883	-7.12101	2.81982e-12
7_142849851_A_G	2483	-0.379883	-7.12101	2.81982e-12
7_142848587_G_A	2483	-0.379883	-7.12101	2.81982e-12
7_142817390_C_T	519	0.391973	7.11893	2.85954e-12
7_142817556_T_G	519	0.391973	7.11893	2.85954e-12
7_142820419_G_A	519	-0.391973	-7.11893	2.85954e-12
7_142823019_C_T	519	-0.391973	-7.11893	2.85954e-12
7_142817390_C_T	2449	0.387739	7.11799	2.8778e-12
7_142817556_T_G	2449	0.387739	7.11799	2.8778e-12
7_142820419_G_A	2449	-0.387739	-7.11799	2.8778e-12
7_142823019_C_T	2449	-0.387739	-7.11799	2.8778e-12
7_142347853_A_G	2887	0.391481	7.11735	2.89021e-12
7_142811015_ATT_A	2449	0.387451	7.11693	2.89826e-12
7_142856027_T_C	4001	0.508595	7.11585	2.9195e-12
7_142344100_A_C	2887	0.391289	7.11359	2.96417e-12
7_142354123_C_T	2887	0.391289	7.11359	2.96417e-12
7_142338339_C_T	2887	0.392618	7.11313	2.97341e-12
7_142810971_T_C	4106	0.378305	7.10873	3.06282e-12
7_142804603_T_C	781	0.374105	7.10838	3.06994e-12
7_142804803_G_A	781	0.374105	7.10838	3.06994e-12
7_142805592_G_T	781	0.374898	7.10683	3.10225e-12
7_142841657_G_A	4100	0.501175	7.10455	3.15007e-12
7_142810971_T_C	3634	0.384713	7.10216	3.20114e-12
7_142811015_ATT_A	2380	0.386563	7.10059	3.23516e-12
7_142818125_A_C	519	0.390717	7.099	3.26975e-12
7_142314200_A_G	4093	-0.390107	-7.09843	3.28245e-12
7_142809879_G_A	1125	0.424647	7.09747	3.30349e-12
7_142810692_C_A	1125	0.424647	7.09747	3.30349e-12
7_142811678_G_C	1125	0.424647	7.09747	3.30349e-12
7_142812489_C_T	1125	0.424647	7.09747	3.30349e-12
7_142350283_T_C	2887	0.390456	7.09728	3.30791e-12
7_142334977_C_A	3325	-0.362503	-7.09568	3.34351e-12
7_142425503_C_T	1466	0.370507	7.09351	3.39271e-12
7_142838201_C_T	2380	0.394039	7.09041	3.46405e-12
7_142847597_A_G	2380	0.394039	7.09041	3.46405e-12
7_142351213_T_C	3196	-0.387813	-7.0884	3.51096e-12
7_142395243_G_T	2905	-0.362757	-7.08827	3.51408e-12
7_142396090_G_A	2905	-0.362757	-7.08827	3.51408e-12
7_142398150_T_C	2905	-0.362757	-7.08827	3.51408e-12
7_142398190_T_C	2905	-0.362757	-7.08827	3.51408e-12
7_142400325_G_T	2905	-0.362757	-7.08827	3.51408e-12
7_142812665_G_A	215	0.41744	7.08632	3.56036e-12
7_142812761_G_A	215	0.41744	7.08632	3.56036e-12
7_142553706_T_C	1415	-0.474765	-7.08612	3.56507e-12
7_142824963_AT_A	3160	-0.38679	-7.08485	3.59556e-12
7_142825844_C_T	3160	-0.38679	-7.08485	3.59556e-12
7_142827064_C_T	3160	-0.38679	-7.08485	3.59556e-12
7_142357716_C_T	3709	-0.362618	-7.08373	3.62276e-12
7_142823499_G_A	1469	0.412576	7.08238	3.65571e-12
7_142812624_A_G	519	0.392217	7.07877	3.74539e-12
7_142810971_T_C	2449	0.385745	7.0786	3.7496e-12
7_142338955_A_G	4174	-0.374651	-7.07764	3.77375e-12
7_142313134_G_C	4093	-0.389759	-7.07243	3.90784e-12
7_142313950_T_A	4093	-0.389759	-7.07243	3.90784e-12
7_142810971_T_C	519	0.389339	7.06744	4.04048e-12
7_142824067_A_G	1986	0.423656	7.06459	4.11838e-12
7_142824413_C_T	1986	0.423656	7.06459	4.11838e-12
7_142825783_C_A	1986	0.423656	7.06459	4.11838e-12
7_142826595_G_A	1986	0.423656	7.06459	4.11838e-12
7_142833239_T_C	3160	-0.383277	-7.06388	4.13792e-12
7_142833248_A_G	3160	-0.383277	-7.06388	4.13792e-12
7_142843598_G_A	3160	-0.383277	-7.06388	4.13792e-12
7_142848637_C_T	3427	-0.368833	-7.06186	4.19424e-12
7_142842641_TA_T	3160	-0.384429	-7.0616	4.20157e-12
7_142849460_A_G	2483	-0.375915	-7.06015	4.24265e-12
6_33085204_C_A	2811	-0.680392	-7.05794	4.30572e-12
6_33101790_C_A	2811	-0.680392	-7.05794	4.30572e-12
7_142848637_C_T	2483	-0.374619	-7.05699	4.33318e-12
7_142824963_AT_A	152	-0.386405	-7.05424	4.41361e-12
7_142825844_C_T	152	-0.386405	-7.05424	4.41361e-12
7_142827064_C_T	152	-0.386405	-7.05424	4.41361e-12
7_142817390_C_T	3634	0.382254	7.05332	4.44084e-12
7_142817556_T_G	3634	0.382254	7.05332	4.44084e-12
7_142820419_G_A	3634	-0.382254	-7.05332	4.44084e-12
7_142823019_C_T	3634	-0.382254	-7.05332	4.44084e-12
7_142818125_A_C	2380	0.383973	7.0494	4.55878e-12
7_142811015_ATT_A	519	0.388087	7.04758	4.6145e-12
7_142351948_G_A	2887	0.387762	7.0446	4.70711e-12
7_142818125_A_C	1467	0.363512	7.04274	4.76591e-12
7_142394376_G_C	2905	-0.359782	-7.03977	4.86152e-12
7_142837174_C_T	1752	0.533242	7.03638	4.97255e-12
7_142838854_G_A	1752	0.533242	7.03638	4.97255e-12
7_142838201_C_T	1765	0.383829	7.03401	5.05176e-12
7_142847597_A_G	1765	0.383829	7.03401	5.05176e-12
7_142824963_AT_A	1765	-0.376415	-7.03011	5.18482e-12
7_142825844_C_T	1765	-0.376415	-7.03011	5.18482e-12
7_142827064_C_T	1765	-0.376415	-7.03011	5.18482e-12
7_142824067_A_G	152	0.42985	7.02881	5.22999e-12
7_142824413_C_T	152	0.42985	7.02881	5.22999e-12
7_142825783_C_A	152	0.42985	7.02881	5.22999e-12
7_142826595_G_A	152	0.42985	7.02881	5.22999e-12
7_142854785_G_A	4100	-0.431901	-7.02815	5.25318e-12
7_142321703_T_C	4093	-0.386455	-7.02694	5.29554e-12
7_142812624_A_G	2449	0.385364	7.0265	5.31121e-12
7_142842641_TA_T	947	-0.38262	-7.02646	5.31245e-12
7_142831551_T_C	947	-0.381722	-7.02613	5.32417e-12
7_142832247_C_T	947	-0.381722	-7.02613	5.32417e-12
7_142847457_T_G	947	-0.381722	-7.02613	5.32417e-12
7_142325703_G_A	3325	-0.358113	-7.02604	5.32751e-12
7_142338955_A_G	4998	-0.367423	-7.02501	5.36404e-12
7_142358936_G_A	501	-0.350335	-7.02304	5.43482e-12
7_142849460_A_G	1721	-0.372924	-7.02199	5.47299e-12
7_142823499_G_A	3849	0.390235	7.01797	5.62149e-12
7_142809001_T_C	2454	0.366186	7.01782	5.62717e-12
7_142829084_C_T	4670	-0.380413	-7.01655	5.67495e-12
7_142842641_TA_T	4670	-0.380318	-7.01467	5.74622e-12
7_142849460_A_G	3427	-0.367651	-7.01456	5.75042e-12
7_142820419_G_A	1467	-0.362312	-7.01317	5.80395e-12
7_142823019_C_T	1467	-0.362312	-7.01317	5.80395e-12
7_142817390_C_T	1467	0.362312	7.01317	5.80395e-12
7_142817556_T_G	1467	0.362312	7.01317	5.80395e-12
6_33073411_AATTGATGTGAACCACCCC_A	2811	-0.678382	-7.00967	5.94069e-12
7_142848587_G_A	3427	-0.368131	-7.00537	6.1128e-12
7_142849055_A_G	3427	-0.368131	-7.00537	6.1128e-12
7_142849266_GA_G	3427	-0.368131	-7.00537	6.1128e-12
7_142849834_C_T	3427	-0.368131	-7.00537	6.1128e-12
7_142849851_A_G	3427	-0.368131	-7.00537	6.1128e-12
7_142831551_T_C	4670	-0.378849	-7.0029	6.21404e-12
7_142832247_C_T	4670	-0.378849	-7.0029	6.21404e-12
7_142847457_T_G	4670	-0.378849	-7.0029	6.21404e-12
7_142846996_G_A	3160	-0.380196	-7.00284	6.2166e-12
7_142829084_C_T	947	-0.381326	-7.00093	6.29594e-12
7_142927238_G_A	4100	0.463023	6.99844	6.40102e-12
7_142927938_CT_C	4100	0.463023	6.99844	6.40102e-12
7_142837871_G_C	3160	-0.380001	-6.99527	6.53734e-12
7_142832135_A_T	3160	-0.380001	-6.99527	6.53734e-12
7_142832842_GA_G	3160	-0.380001	-6.99527	6.53734e-12
7_142833095_T_C	3160	-0.380001	-6.99527	6.53734e-12
7_142833899_A_G	3160	-0.380001	-6.99527	6.53734e-12
7_142834064_G_A	3160	-0.380001	-6.99527	6.53734e-12
7_142834317_TA_T	3160	-0.380001	-6.99527	6.53734e-12
7_142834919_C_A	3160	-0.380001	-6.99527	6.53734e-12
7_142835088_T_C	3160	-0.380001	-6.99527	6.53734e-12
7_142835494_C_T	3160	-0.380001	-6.99527	6.53734e-12
7_142835540_A_G	3160	-0.380001	-6.99527	6.53734e-12
7_142835744_C_G	3160	-0.380001	-6.99527	6.53734e-12
7_142835749_C_G	3160	-0.380001	-6.99527	6.53734e-12
7_142835754_C_G	3160	-0.380001	-6.99527	6.53734e-12
7_142836356_C_A	3160	-0.380001	-6.99527	6.53734e-12
7_142836396_A_C	3160	-0.380001	-6.99527	6.53734e-12
7_142836510_T_C	3160	-0.380001	-6.99527	6.53734e-12
7_142836823_T_C	3160	-0.380001	-6.99527	6.53734e-12
7_142836945_G_A	3160	-0.380001	-6.99527	6.53734e-12
7_142836946_T_C	3160	-0.380001	-6.99527	6.53734e-12
7_142837013_T_C	3160	-0.380001	-6.99527	6.53734e-12
7_142837464_T_C	3160	-0.380001	-6.99527	6.53734e-12
7_142837546_A_T	3160	-0.380001	-6.99527	6.53734e-12
7_142837553_G_A	3160	-0.380001	-6.99527	6.53734e-12
7_142837925_C_T	3160	-0.380001	-6.99527	6.53734e-12
7_142838351_C_T	3160	-0.380001	-6.99527	6.53734e-12
7_142838385_C_G	3160	-0.380001	-6.99527	6.53734e-12
7_142838401_A_C	3160	-0.380001	-6.99527	6.53734e-12
7_142838869_A_C	3160	-0.380001	-6.99527	6.53734e-12
7_142839204_C_T	3160	-0.380001	-6.99527	6.53734e-12
7_142839506_C_G	3160	-0.380001	-6.99527	6.53734e-12
7_142839817_G_A	3160	-0.380001	-6.99527	6.53734e-12
7_142840269_C_T	3160	-0.380001	-6.99527	6.53734e-12
7_142840293_G_A	3160	-0.380001	-6.99527	6.53734e-12
7_142840955_A_C	3160	-0.380001	-6.99527	6.53734e-12
7_142841618_T_C	3160	-0.380001	-6.99527	6.53734e-12
7_142842309_A_G	3160	-0.380001	-6.99527	6.53734e-12
7_142842329_G_A	3160	-0.380001	-6.99527	6.53734e-12
7_142843854_T_C	3160	-0.380001	-6.99527	6.53734e-12
7_142843855_T_G	3160	-0.380001	-6.99527	6.53734e-12
7_142844118_C_T	3160	-0.380001	-6.99527	6.53734e-12
7_142845164_A_G	3160	-0.380001	-6.99527	6.53734e-12
7_142845842_CT_C	3160	-0.380001	-6.99527	6.53734e-12
7_142846275_T_C	3160	-0.380001	-6.99527	6.53734e-12
7_142846427_A_T	3160	-0.380001	-6.99527	6.53734e-12
7_142847296_C_T	3160	-0.380001	-6.99527	6.53734e-12
7_142847389_T_A	3160	-0.380001	-6.99527	6.53734e-12
7_142849055_A_G	1721	-0.372506	-6.99452	6.56998e-12
7_142849266_GA_G	1721	-0.372506	-6.99452	6.56998e-12
7_142849834_C_T	1721	-0.372506	-6.99452	6.56998e-12
7_142849851_A_G	1721	-0.372506	-6.99452	6.56998e-12
7_142848587_G_A	1721	-0.372506	-6.99452	6.56998e-12
7_142812665_G_A	152	0.428943	6.9944	6.575e-12
7_142812761_G_A	152	0.428943	6.9944	6.575e-12
7_142811015_ATT_A	3634	0.379018	6.99371	6.60538e-12
7_142829989_A_G	3160	-0.380131	-6.99027	6.75759e-12
7_142310863_G_A	4093	-0.386476	-6.98933	6.80011e-12
7_142316665_G_A	4093	-0.384849	-6.98788	6.86564e-12
7_142831551_T_C	3160	-0.379782	-6.98717	6.89804e-12
7_142832247_C_T	3160	-0.379782	-6.98717	6.89804e-12
7_142847457_T_G	3160	-0.379782	-6.98717	6.89804e-12
7_142811015_ATT_A	1464	0.38432	6.98329	7.07765e-12
7_142325809_A_G	2905	-0.544638	-6.98144	7.16533e-12
7_142823499_G_A	1125	0.4181	6.97986	7.24069e-12
7_142662761_G_A	3490	-0.626758	-6.97927	7.26874e-12
7_142823499_G_A	559	0.424152	6.97688	7.38481e-12
7_142812665_G_A	1986	0.419572	6.97299	7.57776e-12
7_142812761_G_A	1986	0.419572	6.97299	7.57776e-12
7_142812624_A_G	1467	0.362404	6.97093	7.68173e-12
7_142810971_T_C	1464	0.383831	6.96922	7.76893e-12
7_142829989_A_G	4670	-0.376868	-6.95979	8.26919e-12
7_142831551_T_C	1467	-0.357857	-6.95398	8.59251e-12
7_142832247_C_T	1467	-0.357857	-6.95398	8.59251e-12
7_142847457_T_G	1467	-0.357857	-6.95398	8.59251e-12
7_142837871_G_C	947	-0.37788	-6.95392	8.59593e-12
7_142832135_A_T	947	-0.37788	-6.95392	8.59593e-12
7_142832842_GA_G	947	-0.37788	-6.95392	8.59593e-12
7_142833095_T_C	947	-0.37788	-6.95392	8.59593e-12
7_142833899_A_G	947	-0.37788	-6.95392	8.59593e-12
7_142834064_G_A	947	-0.37788	-6.95392	8.59593e-12
7_142834317_TA_T	947	-0.37788	-6.95392	8.59593e-12
7_142834919_C_A	947	-0.37788	-6.95392	8.59593e-12
7_142835088_T_C	947	-0.37788	-6.95392	8.59593e-12
7_142835494_C_T	947	-0.37788	-6.95392	8.59593e-12
7_142835540_A_G	947	-0.37788	-6.95392	8.59593e-12
7_142835744_C_G	947	-0.37788	-6.95392	8.59593e-12
7_142835749_C_G	947	-0.37788	-6.95392	8.59593e-12
7_142835754_C_G	947	-0.37788	-6.95392	8.59593e-12
7_142836356_C_A	947	-0.37788	-6.95392	8.59593e-12
7_142836396_A_C	947	-0.37788	-6.95392	8.59593e-12
7_142836510_T_C	947	-0.37788	-6.95392	8.59593e-12
7_142836823_T_C	947	-0.37788	-6.95392	8.59593e-12
7_142836945_G_A	947	-0.37788	-6.95392	8.59593e-12
7_142836946_T_C	947	-0.37788	-6.95392	8.59593e-12
7_142837013_T_C	947	-0.37788	-6.95392	8.59593e-12
7_142837464_T_C	947	-0.37788	-6.95392	8.59593e-12
7_142837546_A_T	947	-0.37788	-6.95392	8.59593e-12
7_142837553_G_A	947	-0.37788	-6.95392	8.59593e-12
7_142837925_C_T	947	-0.37788	-6.95392	8.59593e-12
7_142838351_C_T	947	-0.37788	-6.95392	8.59593e-12
7_142838385_C_G	947	-0.37788	-6.95392	8.59593e-12
7_142838401_A_C	947	-0.37788	-6.95392	8.59593e-12
7_142838869_A_C	947	-0.37788	-6.95392	8.59593e-12
7_142839204_C_T	947	-0.37788	-6.95392	8.59593e-12
7_142839506_C_G	947	-0.37788	-6.95392	8.59593e-12
7_142839817_G_A	947	-0.37788	-6.95392	8.59593e-12
7_142840269_C_T	947	-0.37788	-6.95392	8.59593e-12
7_142840293_G_A	947	-0.37788	-6.95392	8.59593e-12
7_142840955_A_C	947	-0.37788	-6.95392	8.59593e-12
7_142841618_T_C	947	-0.37788	-6.95392	8.59593e-12
[truncated: 85 more rows]

## Sheet: Data 2
Supplementary Data 2: CD4 and CD8 annotation for RFUs
RFU	statistic.ms	p.value.ms	median_ratio.ms	enrichment.ms	statistic.zumla	p.value.zumla	median_ratio.zumla	enrichment.zumla	enrichment
327	862	4.52792e-09	1.94378	CD4-enriched	1091	6.1454e-05	1.92842	CD4-enriched	CD4-enriched
2428	3	4.65819e-08	0.464179	CD8-enriched	372	0.00646936	0.665799	CD8-enriched	CD8-enriched
4959	822.5	3.90967e-07	1.5505	CD4-enriched	1029	0.000160373	1.96547	CD4-enriched	CD4-enriched
4401	849	6.90376e-07	2.29074	CD4-enriched	998	0.000128295	1.88338	CD4-enriched	CD4-enriched
2905	57	8.37192e-07	0.549259	CD8-enriched	72	4.92208e-08	0.637035	CD8-enriched	CD8-enriched
3692	806	1.17721e-06	2.23611	CD4-enriched	993	0.000156846	1.99063	CD4-enriched	CD4-enriched
3278	56	1.25577e-06	0.618182	CD8-enriched	191	9.88885e-06	0.699252	CD8-enriched	CD8-enriched
1009	670	1.60653e-06	1.86098	CD4-enriched	1008	0.000354654	1.7517	CD4-enriched	CD4-enriched
376	835.5	1.62359e-06	2	CD4-enriched	1106	6.25048e-06	2.9961	CD4-enriched	CD4-enriched
2519	797	2.10775e-06	1.48356	CD4-enriched	903	0.0247716	1.18903	CD4-enriched	CD4-enriched
3325	100	2.11567e-06	0.687363	CD8-enriched	328	0.00171605	0.727346	CD8-enriched	CD8-enriched
3889	20	2.1817e-06	0.49985	CD8-enriched	291	0.0175535	0.83225	CD8-enriched	CD8-enriched
4485	796	2.2474e-06	1.53169	CD4-enriched	811	0.166792	1.08993	CD4-enriched	NA
1921	68	2.71644e-06	0.499925	CD8-enriched	181	1.07309e-05	0.623812	CD8-enriched	CD8-enriched
815	77	2.91932e-06	0.65892	CD8-enriched	72	3.11171e-08	0.592983	CD8-enriched	CD8-enriched
408	484	3.92283e-06	2.83238	CD4-enriched	658	0.00326544	2.012	CD4-enriched	CD4-enriched
3065	84	4.45419e-06	0.607692	CD8-enriched	239	7.19743e-05	0.647124	CD8-enriched	CD8-enriched
812	113	5.98515e-06	0.546819	CD8-enriched	305	0.00225948	0.666333	CD8-enriched	CD8-enriched
700	17	6.26887e-06	0.550115	CD8-enriched	143	0.000340836	0.730565	CD8-enriched	CD8-enriched
2222	28	6.69844e-06	0.39992	CD8-enriched	306	0.00233554	0.693702	CD8-enriched	CD8-enriched
2661	14	7.3251e-06	0.502453	CD8-enriched	342	0.0482317	0.797435	CD8-enriched	CD8-enriched
449	425	7.5821e-06	1.9999	CD4-enriched	784	0.00793306	Inf	CD4-enriched	CD4-enriched
4608	374.5	8.79141e-06	1.6002	CD4-enriched	620	0.000304829	1.9982	CD4-enriched	CD4-enriched
3280	73	1.00193e-05	0.640995	CD8-enriched	367	0.00560805	0.797435	CD8-enriched	CD8-enriched
2579	770	1.11833e-05	1.9993	CD4-enriched	1168	2.25724e-06	1.9988	CD4-enriched	CD4-enriched
2724	421	1.13272e-05	1.95359	CD4-enriched	824	0.000552244	Inf	CD4-enriched	CD4-enriched
2815	24.5	1.24051e-05	0.499725	CD8-enriched	307	0.0717746	0.9993	CD8-enriched	NA
3119	30.5	1.31259e-05	0.499925	CD8-enriched	245	0.00213905	0.525968	CD8-enriched	CD8-enriched
1886	21	1.4246e-05	0.69051	CD8-enriched	222	0.0117274	0.9987	CD8-enriched	CD8-enriched
670	799	1.43254e-05	1.82737	CD4-enriched	1131	1.9449e-06	2.05492	CD4-enriched	CD4-enriched
814	495.5	1.54087e-05	1.53603	CD4-enriched	989	7.05051e-06	3.998	CD4-enriched	CD4-enriched
654	39	1.65801e-05	0.53328	CD8-enriched	340	0.0180246	0.667553	CD8-enriched	CD8-enriched
4455	18	1.68106e-05	0.334985	CD8-enriched	339.5	0.240899	1	NA	NA
1369	18	1.68201e-05	0.499875	CD8-enriched	156	7.80337e-05	0.350645	CD8-enriched	CD8-enriched
2577	417	1.68297e-05	2.02483	CD4-enriched	674	0.000397012	Inf	CD4-enriched	CD4-enriched
2872	10	1.79289e-05	0.552453	CD8-enriched	208	0.0504691	1	NA	NA
1465	35	1.93033e-05	0.499975	CD8-enriched	344	0.0322427	0.999099	CD8-enriched	CD8-enriched
2887	76	2.01047e-05	0.499975	CD8-enriched	302	0.000727143	0.670667	CD8-enriched	CD8-enriched
2375	390	2.16777e-05	1.98357	CD4-enriched	706	0.000365823	1.94633	CD4-enriched	CD4-enriched
3209	694.5	2.2112e-05	1.6706	CD4-enriched	946	0.00809685	1.49209	CD4-enriched	CD4-enriched
3786	343	2.21899e-05	1.29148	CD4-enriched	814	0.000834106	Inf	CD4-enriched	CD4-enriched
3709	106	2.68679e-05	0.59988	CD8-enriched	374	0.0111229	0.77521	CD8-enriched	CD8-enriched
3066	489	2.69278e-05	1.37507	CD4-enriched	766	0.00159503	1.15195	CD4-enriched	CD4-enriched
2536	691	2.74649e-05	1.51076	CD4-enriched	1045	1.72945e-05	1.70465	CD4-enriched	CD4-enriched
3414	297	2.84271e-05	1.1249	CD4-enriched	546	0.13616	1.9966	CD4-enriched	NA
4782	40	2.92402e-05	0.499875	CD8-enriched	194	0.00222691	0.49935	CD8-enriched	CD8-enriched
4690	461	3.10854e-05	2.0003	CD4-enriched	768	1.25905e-05	4.997	CD4-enriched	CD4-enriched
83	340	3.10987e-05	1.8326	CD4-enriched	778	0.000977829	2.9943	CD4-enriched	CD4-enriched
3351	118	3.13048e-05	0.5	CD8-enriched	322	0.00141455	0.736834	CD8-enriched	CD8-enriched
4712	119	3.30596e-05	0.550505	CD8-enriched	454	0.0773036	0.788952	CD8-enriched	NA
3736	460	3.3736e-05	1.69073	CD4-enriched	823	0.00206322	3.4979	CD4-enriched	CD4-enriched
4705	339	3.47502e-05	1.29193	CD4-enriched	627	0.00361154	Inf	CD4-enriched	CD4-enriched
2486	26.5	3.7976e-05	0.333333	CD8-enriched	392.5	0.159925	1	NA	NA
3946	38	4.02624e-05	0.733233	CD8-enriched	376.5	0.112747	0.998099	CD8-enriched	NA
1023	38	4.03311e-05	0.666667	CD8-enriched	420	0.189843	0.996794	CD8-enriched	NA
3878	484	4.0455e-05	1.4995	CD4-enriched	956	5.78595e-06	Inf	CD4-enriched	CD4-enriched
3394	22.5	4.13532e-05	0.735191	CD8-enriched	136.5	0.0175576	1	NA	NA
739	27.5	4.16815e-05	0.502453	CD8-enriched	255	0.147538	1	NA	NA
2239	432	4.25248e-05	2.25008	CD4-enriched	744	0.000261114	2.9979	CD4-enriched	CD4-enriched
4519	33	4.25645e-05	0.499925	CD8-enriched	431	0.331683	1	NA	NA
1371	407	4.36493e-05	2.3333	CD4-enriched	668	0.0021318	1.8275	CD4-enriched	CD4-enriched
1461	683	4.4662e-05	2	CD4-enriched	980	0.00301012	2.35856	CD4-enriched	CD4-enriched
784	535.5	4.88286e-05	2.7	CD4-enriched	532	0.738879	1	NA	NA
3975	455	5.18186e-05	1.9996	CD4-enriched	496	0.25045	1	NA	NA
3396	41	5.19047e-05	0.666667	CD8-enriched	494	0.337562	0.850367	CD8-enriched	NA
1061	30	5.25444e-05	0.708296	CD8-enriched	206	0.00623227	0.797435	CD8-enriched	CD8-enriched
1732	118	5.27603e-05	0.6125	CD8-enriched	270	0.000669008	0.59922	CD8-enriched	CD8-enriched
4044	54	5.38236e-05	0.49995	CD8-enriched	148	0.00374778	0.999099	CD8-enriched	CD8-enriched
999	742	5.57551e-05	1.50023	CD4-enriched	946	0.00809685	1.31515	CD4-enriched	CD4-enriched
2194	741	5.88998e-05	1.49592	CD4-enriched	913	0.019352	1.35681	CD4-enriched	CD4-enriched
1845	333.5	6.32508e-05	1.26639	CD4-enriched	452	6.66079e-05	1.9962	CD4-enriched	CD4-enriched
4109	50	6.54325e-05	0.666333	CD8-enriched	470	0.157798	0.828938	CD8-enriched	NA
656	402.5	6.61531e-05	1.4161	CD4-enriched	764	0.0148345	Inf	CD4-enriched	CD4-enriched
3777	51	7.0791e-05	0.536038	CD8-enriched	297.5	0.00293545	0.49955	CD8-enriched	CD8-enriched
3289	114	7.12872e-05	0.618653	CD8-enriched	245	0.000154275	0.543973	CD8-enriched	CD8-enriched
3315	114	7.13006e-05	0.574457	CD8-enriched	335	0.00214195	0.753352	CD8-enriched	CD8-enriched
722	23.5	7.34892e-05	0.506282	CD8-enriched	166.5	0.00316449	0.9997	CD8-enriched	CD8-enriched
4062	332	7.42982e-05	1.06763	CD4-enriched	962	5.39141e-07	Inf	CD4-enriched	CD4-enriched
3660	644	7.5226e-05	1.999	CD4-enriched	652	0.514859	1	NA	NA
2656	58.5	7.56173e-05	0.464032	CD8-enriched	418	0.123632	1	NA	NA
3242	401	7.57356e-05	1.26685	CD4-enriched	860	2.10085e-05	2.50976	CD4-enriched	CD4-enriched
2485	331	8.26144e-05	1.08806	CD4-enriched	906	0.00112797	4.9955	CD4-enriched	CD4-enriched
2077	60	8.40698e-05	0.59994	CD8-enriched	468	0.312206	1	NA	NA
2778	47	8.52618e-05	0.731993	CD8-enriched	370	0.0256945	0.748575	CD8-enriched	CD8-enriched
4490	376	8.55395e-05	2	CD4-enriched	576	0.347487	1	NA	NA
3249	766	8.63024e-05	1.50015	CD4-enriched	1103	3.79467e-05	1.58527	CD4-enriched	CD4-enriched
2099	21	9.16852e-05	0.708333	CD8-enriched	269.5	0.218866	1	NA	NA
899	423	9.30693e-05	1.29141	CD4-enriched	488	0.939533	1	NA	NA
4812	17	9.53886e-05	0.9999	CD8-enriched	215.5	0.00323269	0.999	CD8-enriched	CD8-enriched
1881	62	9.80916e-05	0.666333	CD8-enriched	340	0.0068168	0.650058	CD8-enriched	CD8-enriched
2660	110.5	9.87922e-05	0.5	CD8-enriched	247	0.0107492	0.828938	CD8-enriched	CD8-enriched
4886	669	0.000101694	1.7092	CD4-enriched	935	0.010931	1.9988	CD4-enriched	CD4-enriched
4040	3.5	0.000105016	1	NA	91	0.0560607	1	NA	NA
414	63	0.00010548	0.49995	CD8-enriched	250	0.000317092	0.670667	CD8-enriched	CD8-enriched
136	328.5	0.000107351	1.10005	CD4-enriched	551.5	0.00885169	1.05194	CD4-enriched	CD4-enriched
2	28	0.000114924	0.44995	CD8-enriched	182	0.000769649	0.59922	CD8-enriched	CD8-enriched
3958	445	0.000117282	1.49955	CD4-enriched	705	0.0015589	Inf	CD4-enriched	CD4-enriched
565	39.5	0.000123303	0	CD8-enriched	171	0.00661695	1	NA	NA
3305	144	0.000123631	0.625	CD8-enriched	468	0.0682823	0.729874	CD8-enriched	NA
1502	372	0.000124302	1.32493	CD4-enriched	833	0.00142158	2.09455	CD4-enriched	CD4-enriched
1479	327	0.000125516	1.04796	CD4-enriched	894	0.000114921	2.62984	CD4-enriched	CD4-enriched
501	73	0.000128342	0.669937	CD8-enriched	391	0.010931	0.731065	CD8-enriched	CD8-enriched
970	52.5	0.000132588	0.666667	CD8-enriched	431	0.331683	1	NA	NA
1527	305	0.000133029	1.22494	CD4-enriched	817	5.01843e-06	Inf	CD4-enriched	CD4-enriched
3374	664	0.000135253	1.3523	CD4-enriched	882	0.04055	1.17928	CD4-enriched	CD4-enriched
4390	46.5	0.000135837	0.733333	CD8-enriched	354	0.101075	0.797435	CD8-enriched	NA
2618	66.5	0.000135842	0.499975	CD8-enriched	561	0.785777	0.999099	CD8-enriched	NA
2321	576	0.000138378	2.45612	CD4-enriched	972	2.98187e-07	3.20124	CD4-enriched	CD4-enriched
3805	41	0.000141096	0.583108	CD8-enriched	519	0.818533	1	NA	NA
2849	136.5	0.000142679	0.620192	CD8-enriched	256	0.000398256	0.725298	CD8-enriched	CD8-enriched
2171	393.5	0.000147192	1.97028	CD4-enriched	621	0.143021	1.9974	CD4-enriched	NA
1746	755	0.000151425	1.48306	CD4-enriched	594	0.52082	0.982733	CD8-enriched	NA
1738	48	0.000153848	0.666167	CD8-enriched	88	5.65672e-06	0.346851	CD8-enriched	CD8-enriched
3183	55	0.000161375	0.6665	CD8-enriched	164	0.00165038	0.975088	CD8-enriched	CD8-enriched
3535	722	0.000162671	1.51885	CD4-enriched	1006	0.00132545	1.46113	CD4-enriched	CD4-enriched
3332	303	0.000165017	1.00491	CD4-enriched	472	0.00293082	1	NA	NA
773	55.5	0.000167956	0.589432	CD8-enriched	493	0.607607	1	NA	NA
2449	346	0.000169421	1.13113	CD4-enriched	881	0.000810297	2.9961	CD4-enriched	CD4-enriched
2940	62.5	0.000170776	0.500125	CD8-enriched	153	2.35652e-05	0.50005	CD8-enriched	CD8-enriched
3823	18	0.000170945	0.9997	CD8-enriched	256	0.66803	1	NA	NA
4206	368.5	0.0001716	1.43299	CD4-enriched	695	0.000131117	Inf	CD4-enriched	CD4-enriched
3036	206	0.000175247	1	NA	236	0.127493	1	NA	NA
4214	38	0.000178016	0.985041	CD8-enriched	337	0.0660543	0.812294	CD8-enriched	NA
2614	415	0.000180093	1.4997	CD4-enriched	590.5	0.0387434	2.43688	CD4-enriched	CD4-enriched
2200	751	0.000184997	1.43637	CD4-enriched	696	0.760642	0.990793	CD8-enriched	NA
451	152	0.000185024	0.527528	CD8-enriched	260	0.000462738	0.59922	CD8-enriched	CD8-enriched
4203	33	0.000186754	0.708183	CD8-enriched	121	0.00449745	1	NA	NA
1920	28	0.000188271	0.74975	CD8-enriched	150	0.00414147	0.998699	CD8-enriched	CD8-enriched
805	301.5	0.000193945	1	NA	682	0.0295158	1.65629	CD4-enriched	NA
2210	143	0.000199974	0.61244	CD8-enriched	633	0.648091	1	NA	NA
3350	344	0.000205305	1.50013	CD4-enriched	735	0.00159011	Inf	CD4-enriched	CD4-enriched
691	389.5	0.000208144	1.46828	CD4-enriched	712	0.0285398	1.65788	CD4-enriched	CD4-enriched
2367	65.5	0.000211135	0.666733	CD8-enriched	92.5	3.40281e-05	0.4997	CD8-enriched	CD8-enriched
4338	343.5	0.000214595	1.12495	CD4-enriched	341	0.283679	1	NA	NA
1608	685.5	0.000218644	1.5187	CD4-enriched	623	0.711195	0.982733	CD8-enriched	NA
523	437	0.000220413	2	CD4-enriched	736	0.00152594	1.69375	CD4-enriched	CD4-enriched
4006	437	0.00022049	1.25403	CD4-enriched	883	0.00252314	3.0003	CD4-enriched	CD4-enriched
4254	716	0.000221475	2.02607	CD4-enriched	1132	1.854e-06	2.0002	CD4-enriched	CD4-enriched
4564	716	0.000221475	1.59952	CD4-enriched	764	0.133086	1.1988	CD4-enriched	NA
4356	81	0.000221522	0.677943	CD8-enriched	370	0.146237	1	NA	NA
675	46.5	0.0002235	0.5	CD8-enriched	219.5	0.00133045	0.609165	CD8-enriched	CD8-enriched
2903	46.5	0.000226651	0.89985	CD8-enriched	135	0.000131947	0.815427	CD8-enriched	CD8-enriched
4054	66.5	0.000229445	0.6332	CD8-enriched	441	0.48098	1	NA	NA
1969	53	0.000229714	0.49995	CD8-enriched	370	0.0405931	0.998099	CD8-enriched	CD8-enriched
4363	412	0.000231566	2	CD4-enriched	846	6.86084e-06	2.012	CD4-enriched	CD4-enriched
1791	107	0.000232081	0.591496	CD8-enriched	366	0.0366199	0.999	CD8-enriched	CD8-enriched
3335	365	0.000235013	1.01261	CD4-enriched	920	7.26571e-07	Inf	CD4-enriched	CD4-enriched
3	136	0.000236585	0.647841	CD8-enriched	485	0.142295	0.772833	CD8-enriched	NA
3516	157	0.000236715	0.574457	CD8-enriched	267	0.000354654	0.515222	CD8-enriched	CD8-enriched
2636	147	0.000245169	0.690405	CD8-enriched	355	0.00394732	0.60006	CD8-enriched	CD8-enriched
1046	299	0.000252866	1.00015	CD4-enriched	523	0.852651	1	NA	NA
2426	320	0.000254877	1	NA	814.5	0.000817465	Inf	CD4-enriched	NA
2059	435	0.000255671	1.43204	CD4-enriched	615	0.00173068	2.1917	CD4-enriched	CD4-enriched
3812	485.5	0.000258142	1.97068	CD4-enriched	747	0.000958067	Inf	CD4-enriched	CD4-enriched
1142	36.5	0.000259741	0.9997	CD8-enriched	220	0.000800825	0.640248	CD8-enriched	CD8-enriched
3033	31.5	0.000267034	0.9997	CD8-enriched	313.5	0.571535	1	NA	NA
884	712	0.000271266	1.77425	CD4-enriched	1047	7.8744e-05	2.76048	CD4-enriched	CD4-enriched
3753	37	0.000272585	0.49995	CD8-enriched	197	0.00428643	0.998699	CD8-enriched	CD8-enriched
4340	69	0.000275467	0.633237	CD8-enriched	223.5	0.00444656	0.730565	CD8-enriched	CD8-enriched
3829	14	0.00027674	1	NA	199	0.147798	1	NA	NA
2220	27	0.000279511	0.9998	CD8-enriched	407.5	0.59656	1	NA	NA
3185	298	0.000280404	1	NA	334.5	0.0368162	1	NA	NA
3488	139.5	0.000283814	0.659841	CD8-enriched	434	0.0766242	0.752929	CD8-enriched	NA
4333	711	0.000285249	1.36679	CD4-enriched	960	0.00544874	1.59952	CD4-enriched	CD4-enriched
4260	510	0.00028949	1.9995	CD4-enriched	662	0.0520056	1.55749	CD4-enriched	NA
587	710.5	0.000292448	1.35135	CD4-enriched	982	0.00283162	1.58383	CD4-enriched	CD4-enriched
3978	56	0.000294136	0.5	CD8-enriched	441	0.900495	1	NA	NA
2692	56	0.000294462	0.984891	CD8-enriched	364	0.0347602	0.786186	CD8-enriched	CD8-enriched
4911	63	0.000299495	0.7	CD8-enriched	221	0.00049178	0.475643	CD8-enriched	CD8-enriched
2161	318	0.00031034	1.00491	CD4-enriched	783	0.0081928	Inf	CD4-enriched	CD4-enriched
4137	238	0.000310877	1	NA	536.5	0.0163767	1.9994	CD4-enriched	NA
799	709	0.000315218	1.28856	CD4-enriched	1161	4.44909e-07	1.69949	CD4-enriched	CD4-enriched
4444	408	0.000318413	1.43379	CD4-enriched	997	2.79134e-05	Inf	CD4-enriched	CD4-enriched
513	648	0.000326376	1.51812	CD4-enriched	824	0.0725725	1.24341	CD4-enriched	NA
4433	339	0.000328481	1.0002	CD4-enriched	318.5	0.312608	1	NA	NA
4248	708	0.000331165	1.41386	CD4-enriched	699	0.555962	1	NA	NA
4785	361	0.000334998	1	NA	1085	3.53419e-07	8.991	CD4-enriched	NA
1948	276	0.000336157	1.00491	CD4-enriched	476	0.000492792	1.9994	CD4-enriched	CD4-enriched
403	383.5	0.000345249	1.83265	CD4-enriched	649	0.0047279	2.0002	CD4-enriched	CD4-enriched
2335	51.5	0.000345249	0.9995	CD8-enriched	250	0.290752	1	NA	NA
1111	296	0.000345414	1.24975	CD4-enriched	401	0.288926	1	NA	NA
75	360.5	0.000349921	1.64964	CD4-enriched	727	0.000584132	3.9948	CD4-enriched	CD4-enriched
4113	88	0.00035242	0.49985	CD8-enriched	197	0.0542777	1	NA	NA
2027	316.5	0.000358752	1.4994	CD4-enriched	632.5	0.000732081	Inf	CD4-enriched	CD4-enriched
1008	29.5	0.000362286	1	NA	100	5.34464e-05	0.3329	CD8-enriched	NA
3063	73	0.000367288	0.645833	CD8-enriched	391	0.027924	0.6775	CD8-enriched	CD8-enriched
1140	20.5	0.00037145	1	NA	286	0.462397	1	NA	NA
3008	35	0.000376744	1	NA	337.5	0.103073	1	NA	NA
2208	295	0.000382266	1.16647	CD4-enriched	379	0.00267143	1	NA	NA
3866	67	0.000404429	0.87495	CD8-enriched	335	0.00586203	0.501953	CD8-enriched	CD8-enriched
4992	26	0.000413844	0.99995	CD8-enriched	108	3.01097e-05	0.447111	CD8-enriched	CD8-enriched
3867	82.5	0.000417075	0.825473	CD8-enriched	416	0.032894	0.609165	CD8-enriched	CD8-enriched
2183	108	0.000418534	0.39994	CD8-enriched	374	0.0697375	0.973165	CD8-enriched	NA
1295	404.5	0.000419108	1.5	CD4-enriched	711	0.208961	1.355	CD4-enriched	NA
2632	60.5	0.000419108	0.6662	CD8-enriched	290	0.00630767	0.666333	CD8-enriched	CD8-enriched
1178	734	0.000421724	1.63333	CD4-enriched	807	0.102805	1.29755	CD4-enriched	NA
4027	381	0.000423493	1.1666	CD4-enriched	819.5	0.000665957	2.50025	CD4-enriched	CD4-enriched
3390	42	0.000431683	0.9999	CD8-enriched	226	0.0225088	1	NA	NA
3724	358	0.000434509	1.84424	CD4-enriched	633.5	0.00868725	1.62194	CD4-enriched	CD4-enriched
3758	26.5	0.000438562	0.99985	CD8-enriched	199	0.497282	1	NA	NA
3070	75.5	0.00043871	0.585786	CD8-enriched	171	3.27432e-05	0.39932	CD8-enriched	CD8-enriched
1231	76	0.000453369	0.583333	CD8-enriched	421	0.468376	1	NA	NA
3296	14.5	0.000458311	1	NA	24	0.759614	1	NA	NA
1584	427	0.000467316	1.45007	CD4-enriched	583	0.048869	1.9994	CD4-enriched	CD4-enriched
1676	62	0.000470381	0.50005	CD8-enriched	284	0.00853797	0.666266	CD8-enriched	CD8-enriched
827	0	0.000470918	1	NA	258	0.354747	1	NA	NA
305	612	0.000473813	1.39326	CD4-enriched	724	0.0914392	1.64394	CD4-enriched	NA
1773	37.5	0.000476751	0.9999	CD8-enriched	271	0.0393623	1	NA	NA
2834	199	0.000479192	1	NA	357	0.0836857	1	NA	NA
4096	136	0.000481351	1	NA	336.5	0.730858	1	NA	NA
4997	32.5	0.000489681	0.9999	CD8-enriched	224.5	0.465824	1	NA	NA
2942	56	0.000497028	0.506232	CD8-enriched	298	0.13395	1	NA	NA
1131	182	0.000498984	1	NA	211	0.373906	1	NA	NA
2385	63	0.000507639	0.49995	CD8-enriched	120	5.89104e-05	0.693702	CD8-enriched	CD8-enriched
1136	501	0.000516497	1.86613	CD4-enriched	447	0.0108492	1	NA	NA
3721	33	0.000517934	1	NA	152	0.00777678	1	NA	NA
2542	292	0.00051854	1	NA	790.5	2.30991e-05	Inf	CD4-enriched	NA
3162	449.5	0.00054127	1.13238	CD4-enriched	675	0.0361888	1.63085	CD4-enriched	CD4-enriched
2206	24	0.000554193	1	NA	182	0.303677	1	NA	NA
2372	175	0.000558421	0.669937	CD8-enriched	291	0.000497232	0.566912	CD8-enriched	CD8-enriched
3947	79	0.000559273	0.669637	CD8-enriched	410	0.571643	1	NA	NA
2874	45	0.000559908	0.836454	CD8-enriched	196	0.00242708	0.699252	CD8-enriched	CD8-enriched
2790	57.5	0.000562664	0.708108	CD8-enriched	170.5	0.00381241	0.9987	CD8-enriched	CD8-enriched
65	45	0.000563277	0.75	CD8-enriched	205	0.578659	1	NA	NA
1829	637	0.000581824	1.6	CD4-enriched	765	0.130537	1.21833	CD4-enriched	NA
4580	58	0.000584966	0.5501	CD8-enriched	175	0.00275936	0.957896	CD8-enriched	CD8-enriched
2062	58	0.000585401	0.89986	CD8-enriched	247	0.17919	1	NA	NA
289	58	0.000585618	0.99925	CD8-enriched	467	0.572491	1	NA	NA
2557	165	0.000594505	0.69055	CD8-enriched	401	0.0227162	0.63419	CD8-enriched	CD8-enriched
1817	80	0.000596983	0.416667	CD8-enriched	365	0.844513	1	NA	NA
1677	725.5	0.000626628	1.60083	CD4-enriched	825	0.0349596	1.15195	CD4-enriched	CD4-enriched
2504	30	0.000636229	1	NA	347.5	0.744193	1	NA	NA
2537	81	0.000640051	0.583183	CD8-enriched	271	0.0393582	0.998099	CD8-enriched	CD8-enriched
2245	472	0.000641812	1.49992	CD4-enriched	896	0.001611	1.998	CD4-enriched	CD4-enriched
34	46.5	0.000643035	0.99985	CD8-enriched	266	0.596077	1	NA	NA
4018	53	0.0006622	0.8997	CD8-enriched	416	0.721951	1	NA	NA
2816	53	0.000662735	0.99925	CD8-enriched	294	0.0192903	0.999399	CD8-enriched	CD8-enriched
1442	353	0.000663003	1	NA	883	0.000186595	2.48681	CD4-enriched	NA
3817	81.5	0.000663825	0.26659	CD8-enriched	293	0.17808	1	NA	NA
898	125.5	0.000668814	0.608003	CD8-enriched	427	0.0997276	0.666	CD8-enriched	NA
959	74	0.000673656	0.63322	CD8-enriched	329	0.0211524	0.79944	CD8-enriched	CD8-enriched
4667	331	0.000674697	1.10018	CD4-enriched	751	3.37018e-05	Inf	CD4-enriched	CD4-enriched
1017	471	0.000684871	1.75	CD4-enriched	777	0.00101915	4.9915	CD4-enriched	CD4-enriched
2601	398	0.000688232	1	NA	525	0.00905516	1.49955	CD4-enriched	NA
4585	82	0.000688409	0.633243	CD8-enriched	366	0.0883026	1	NA	NA
1711	398	0.000689361	1.22463	CD4-enriched	874	0.00942491	2.48681	CD4-enriched	CD4-enriched
396	250	0.000695702	1	NA	787	0.0185445	2.09455	CD4-enriched	NA
4482	36	0.000697455	1	NA	326	0.0492493	0.718422	CD8-enriched	NA
1678	289	0.000698236	1	NA	673	0.0801925	1.23295	CD4-enriched	NA
4262	31	0.000707701	1	NA	199.5	0.00801318	0.9987	CD8-enriched	NA
1403	692	0.000719164	1.51954	CD4-enriched	752	0.0935532	1.63085	CD4-enriched	NA
2091	75	0.000723153	0.860191	CD8-enriched	465.5	0.415672	1	NA	NA
1337	330	0.000736458	1.00501	CD4-enriched	792	0.00198285	1.95018	CD4-enriched	CD4-enriched
3895	83	0.000737534	0.6666	CD8-enriched	123	6.94342e-05	0.466263	CD8-enriched	CD8-enriched
1002	32	0.000781684	1	NA	220.5	0.123642	1	NA	NA
4375	32	0.000786549	1	NA	128.5	0.00135013	1	NA	NA
1541	62	0.000792157	0.833183	CD8-enriched	147	0.00208673	1	NA	NA
4559	43	0.000792575	1	NA	73	4.56412e-05	0.49985	CD8-enriched	NA
3465	308	0.000800366	1	NA	383	0.436747	1	NA	NA
3941	62	0.000803187	0.99925	CD8-enriched	431	0.458659	1	NA	NA
286	248.5	0.000816913	1	NA	566	0.264014	1.32106	CD4-enriched	NA
3950	139.5	0.000829321	0.724635	CD8-enriched	470	0.0711698	0.95996	CD8-enriched	NA
401	62.5	0.0008319	0.735441	CD8-enriched	173	0.0340055	1	NA	NA
1592	372.5	0.000834539	1.74942	CD4-enriched	415	0.103131	1	NA	NA
1581	43.5	0.000834632	0.99995	CD8-enriched	238	0.210196	1	NA	NA
2970	102	0.000855495	0.59985	CD8-enriched	547	0.374805	1	NA	NA
1452	70	0.000858752	0.9995	CD8-enriched	331.5	0.987465	1	NA	NA
2634	70	0.000861204	0.9997	CD8-enriched	600	0.707165	1	NA	NA
633	63	0.000867634	0.99965	CD8-enriched	297.5	0.0549424	0.960372	CD8-enriched	NA
590	85.5	0.000872516	0.502453	CD8-enriched	266	0.000975569	0.49905	CD8-enriched	CD8-enriched
4483	162	0.000878743	0.809076	CD8-enriched	351	0.00576533	0.718422	CD8-enriched	CD8-enriched
1582	286.5	0.000889578	1.4999	CD4-enriched	221	0.449161	1	NA	NA
200	442	0.00089969	1.3336	CD4-enriched	849	0.000765325	3.89266	CD4-enriched	CD4-enriched
166	50.5	0.000900936	0.77909	CD8-enriched	148.5	0.00225048	1	NA	NA
666	466.5	0.00091596	1.19582	CD4-enriched	745	0.189168	1.05194	CD4-enriched	NA
4822	44.5	0.000917843	0.9998	CD8-enriched	345	0.185034	0.998699	CD8-enriched	NA
4545	163	0.000921717	0.499825	CD8-enriched	219	0.000769003	0.407713	CD8-enriched	CD8-enriched
1069	20	0.000929669	1	NA	113	0.0696749	1	NA	NA
4906	709	0.000931077	1.21589	CD4-enriched	944	0.00855715	1.10493	CD4-enriched	CD4-enriched
3551	286	0.00093396	1	NA	520	0.00338642	1	NA	NA
944	20	0.000958355	1	NA	252.5	0.208802	1	NA	NA
4489	348.5	0.000959007	1.625	CD4-enriched	1046	3.48041e-07	Inf	CD4-enriched	CD4-enriched
2758	87	0.000963863	0.656827	CD8-enriched	309	0.261242	1	NA	NA
2466	34	0.000966268	1	NA	331	0.199535	1	NA	NA
3295	175.5	0.0009735	0.707099	CD8-enriched	360	0.00749618	0.701291	CD8-enriched	CD8-enriched
2821	79.5	0.000983979	0.506232	CD8-enriched	390	0.79324	1	NA	NA
3122	58	0.000999062	0.99975	CD8-enriched	254	0.0137695	1	NA	NA
2299	626	0.00101462	1.50015	CD4-enriched	832	0.0125083	1.5779	CD4-enriched	CD4-enriched
3962	80	0.00102747	0.821945	CD8-enriched	362.5	0.0130697	0.693702	CD8-enriched	CD8-enriched
651	416	0.00102805	1.54998	CD4-enriched	674.5	0.0152197	1.9982	CD4-enriched	CD4-enriched
207	80	0.00102862	0.87475	CD8-enriched	343	0.0770527	0.998099	CD8-enriched	NA
4679	25	0.00103687	1	NA	328	0.186251	1	NA	NA
1348	369.5	0.00105249	1.26552	CD4-enriched	630	0.000831106	1.998	CD4-enriched	CD4-enriched
4377	683.5	0.00106769	1.25777	CD4-enriched	687	0.825656	1.11973	CD4-enriched	NA
4926	30	0.00107122	1	NA	251	0.298305	1	NA	NA
1077	392	0.00107244	1.16693	CD4-enriched	715	0.000232969	Inf	CD4-enriched	CD4-enriched
221	21	0.0010776	1	NA	55	9.66649e-05	1	NA	NA
2184	21	0.0010776	1	NA	29	4.79991e-05	1	NA	NA
3020	17	0.00107863	1	NA	17.5	0.0544763	1	NA	NA
113	52.5	0.00108179	0.99975	CD8-enriched	167	0.0711612	1	NA	NA
3270	304.5	0.0010994	1	NA	515	0.0139232	1.00391	CD4-enriched	NA
840	81	0.00110125	0.74985	CD8-enriched	460	0.273406	1	NA	NA
2556	653	0.00111603	1.38308	CD4-enriched	1129	1.28086e-05	2.49114	CD4-enriched	CD4-enriched
2081	712.5	0.00112503	1.4994	CD4-enriched	1119	1.95811e-05	1.69504	CD4-enriched	CD4-enriched
2831	325	0.0011263	1.16667	CD4-enriched	796	0.0142927	3.84149	CD4-enriched	CD4-enriched
3297	59.5	0.00112785	0.880081	CD8-enriched	218.5	0.0102489	0.4997	CD8-enriched	CD8-enriched
3800	66.5	0.00113371	0.99955	CD8-enriched	183	0.0312514	1	NA	NA
1194	81.5	0.0011412	0.7084	CD8-enriched	372.5	0.154504	1	NA	NA
3780	81.5	0.0011412	0.708296	CD8-enriched	345	0.0521989	0.9997	CD8-enriched	NA
201	488	0.00115815	1.9997	CD4-enriched	958	0.00200798	3.9948	CD4-enriched	CD4-enriched
1186	168	0.00116994	0.74804	CD8-enriched	433	0.0314596	0.640248	CD8-enriched	CD8-enriched
4503	36	0.00117652	0.99995	CD8-enriched	255	0.873715	1	NA	NA
3189	82	0.00118184	0.774922	CD8-enriched	426	0.0416659	0.812294	CD8-enriched	CD8-enriched
4739	90.5	0.00121498	0.366607	CD8-enriched	382.5	0.538206	1	NA	NA
1580	462	0.00121981	1.58288	CD4-enriched	1008	8.52269e-05	3.24918	CD4-enriched	CD4-enriched
3931	67.5	0.00122518	0.9998	CD8-enriched	307	0.0717774	0.975088	CD8-enriched	NA
3503	169	0.0012264	0.651251	CD8-enriched	307	0.00144463	0.678407	CD8-enriched	CD8-enriched
2686	18	0.0012386	1	NA	160.5	0.0116533	1	NA	NA
2986	11	0.00126301	1	NA	229	0.811972	1	NA	NA
2218	68	0.00127154	0.4998	CD8-enriched	352.5	0.147335	0.998099	CD8-enriched	NA
2364	83.5	0.0013094	0.913913	CD8-enriched	503	0.195825	0.815427	CD8-enriched	NA
2844	76	0.00133276	0.916375	CD8-enriched	387	0.0946067	1	NA	NA
925	55	0.00133647	1	NA	319	0.0988408	1	NA	NA
3071	55	0.00133754	0.99995	CD8-enriched	180.5	0.00599137	0.999	CD8-enriched	CD8-enriched
1296	171	0.00134711	0.585457	CD8-enriched	208	0.000286485	0.666733	CD8-enriched	CD8-enriched
4957	412	0.00134793	1.00506	CD4-enriched	904	0.000327309	2.9979	CD4-enriched	CD4-enriched
4344	62	0.00137424	0.99995	CD8-enriched	321	0.0167269	0.650058	CD8-enriched	CD8-enriched
1562	388.5	0.00138163	1.25468	CD4-enriched	754	2.84312e-05	Inf	CD4-enriched	CD4-enriched
3716	435.5	0.0013838	1.42402	CD4-enriched	372	0.614227	1	NA	NA
3744	160.5	0.00139307	0.500075	CD8-enriched	464	0.140967	0.973165	CD8-enriched	NA
4168	32.5	0.00140076	1	NA	151.5	0.00153076	0.821969	CD8-enriched	NA
1518	243.5	0.00140346	1	NA	308	0.915211	1	NA	NA
252	69.5	0.00142052	0.99955	CD8-enriched	211	0.0127396	1	NA	NA
828	196	0.00142984	0.626541	CD8-enriched	341	0.00427167	0.782445	CD8-enriched	CD8-enriched
1854	388	0.00143173	1.32158	CD4-enriched	904	1.31819e-05	2.9961	CD4-enriched	CD4-enriched
3437	56	0.00144448	0.666633	CD8-enriched	181.5	0.00626242	0.999	CD8-enriched	CD8-enriched
4892	102	0.00146777	0.5	CD8-enriched	784.5	0.00780599	1.34133	CD4-enriched	NA
2518	33	0.0014764	1	NA	603	0.209644	1.21833	CD4-enriched	NA
2225	70	0.00147841	0.8747	CD8-enriched	303	0.00961621	0.640248	CD8-enriched	CD8-enriched
1185	50	0.00148582	0.7499	CD8-enriched	115.5	0.331286	1	NA	NA
1922	706	0.00149341	1.78135	CD4-enriched	682	0.492481	1.33267	CD4-enriched	NA
2294	281	0.00149606	1	NA	550	0.0607669	1.9962	CD4-enriched	NA
4641	85.5	0.00149786	0.707036	CD8-enriched	488	0.74341	1	NA	NA
537	618	0.00149959	1.49955	CD4-enriched	994	0.000589136	1.57094	CD4-enriched	CD4-enriched
3028	56.5	0.00151102	0.99985	CD8-enriched	187	0.000195307	0.519163	CD8-enriched	CD8-enriched
4097	38.5	0.00151522	1	NA	164	0.0136958	1	NA	NA
1755	102.5	0.00151567	0.708296	CD8-enriched	219	0.000769078	0.730565	CD8-enriched	CD8-enriched
1454	121	0.00152661	0.6666	CD8-enriched	217	0.00577783	0.49965	CD8-enriched	CD8-enriched
2117	185.5	0.00153288	0.666667	CD8-enriched	311	0.00275224	0.670667	CD8-enriched	CD8-enriched
918	141	0.00153381	0.708321	CD8-enriched	337	0.0165363	0.730565	CD8-enriched	CD8-enriched
2605	78	0.00153699	0.833183	CD8-enriched	294	0.0311322	0.913748	CD8-enriched	CD8-enriched
4322	16	0.00154343	1	NA	34	0.147451	1	NA	NA
4700	86	0.00155046	0.99955	CD8-enriched	365	0.194268	1	NA	NA
2832	300.5	0.00156595	1.0712	CD4-enriched	439	0.00475341	1.9962	CD4-enriched	CD4-enriched
1924	675	0.00156776	1.25898	CD4-enriched	601	0.728202	0.974087	CD8-enriched	NA
1838	94.5	0.00157554	0.985141	CD8-enriched	199.5	0.00166256	0.750075	CD8-enriched	CD8-enriched
630	321	0.00158094	1	NA	627	0.000204839	Inf	CD4-enriched	NA
703	364	0.00159207	1.17136	CD4-enriched	711	0.00120155	3.9948	CD4-enriched	CD4-enriched
3666	112.5	0.00160657	0.666633	CD8-enriched	365	0.282215	1	NA	NA
1662	175	0.00162165	0.666567	CD8-enriched	344	0.180932	0.9997	CD8-enriched	NA
2259	51	0.00163563	0.99995	CD8-enriched	236	0.00429315	0.666	CD8-enriched	CD8-enriched
1274	674	0.0016386	1.42673	CD4-enriched	842	0.0489222	1.08343	CD4-enriched	CD4-enriched
1681	87	0.00165562	0.99935	CD8-enriched	343	0.0770552	0.998299	CD8-enriched	NA
2216	341.5	0.00166084	1.9999	CD4-enriched	481	0.110614	1	NA	NA
1667	64.5	0.00166896	0.9999	CD8-enriched	329.5	0.192781	1	NA	NA
1204	260.5	0.00167124	1	NA	859	3.23947e-06	Inf	CD4-enriched	NA
1484	95.5	0.00167972	0.583325	CD8-enriched	557	0.31333	1.9966	CD4-enriched	NA
4047	164.5	0.00168998	0.666633	CD8-enriched	373	0.0108198	0.6775	CD8-enriched	CD8-enriched
4891	79.5	0.00170829	0.9997	CD8-enriched	416	0.175492	0.815427	CD8-enriched	NA
4306	279.5	0.00171226	1	NA	505	0.00040158	1.21833	CD4-enriched	NA
771	673	0.00171276	1.29921	CD4-enriched	917	0.0174932	1.21198	CD4-enriched	CD4-enriched
3890	241.5	0.00172969	1	NA	477	0.0593238	1	NA	NA
813	65	0.0017405	0.9999	CD8-enriched	358	0.111158	1	NA	NA
3945	65	0.0017411	0.99945	CD8-enriched	318	0.0246897	0.913748	CD8-enriched	CD8-enriched
1805	10	0.00175319	1	NA	90.5	0.000414379	1	NA	NA
2628	385	0.00176869	1.06718	CD4-enriched	759	0.000123669	Inf	CD4-enriched	CD4-enriched
2319	115.5	0.00178156	1	NA	402	0.281842	1	NA	NA
4808	52	0.00178364	0.89955	CD8-enriched	148	0.000151492	0.486583	CD8-enriched	CD8-enriched
3103	299	0.0017844	1	NA	629	0.0102928	2.9985	CD4-enriched	NA
1372	340.5	0.00180982	1.1121	CD4-enriched	376	0.504312	1	NA	NA
4228	105.5	0.00181661	0.708012	CD8-enriched	351.5	0.143989	1	NA	NA
1243	134	0.00181685	0.666667	CD8-enriched	433	0.113049	0.821969	CD8-enriched	NA
1026	384.5	0.00183002	1.29136	CD4-enriched	775	0.0557646	2.66507	CD4-enriched	NA
4218	73	0.00184447	0.9995	CD8-enriched	489	0.751963	1	NA	NA
2012	59	0.00186022	1	NA	87	6.8049e-05	0.730565	CD8-enriched	NA
478	190	0.00187063	0.667409	CD8-enriched	313	0.0341632	0.83225	CD8-enriched	CD8-enriched
161	190	0.00187083	0.669937	CD8-enriched	455	0.0789354	0.861345	CD8-enriched	NA
714	455	0.00187287	1.49917	CD4-enriched	590.5	0.0833137	1.45975	CD4-enriched	NA
338	340	0.00187911	1.0003	CD4-enriched	631	0.00954958	1.9974	CD4-enriched	CD4-enriched
3637	89	0.00189125	0.7499	CD8-enriched	233	0.00641461	0.731316	CD8-enriched	CD8-enriched
4067	81	0.00189174	0.9995	CD8-enriched	211.5	0.0215236	1	NA	NA
4609	384	0.00189226	1.31449	CD4-enriched	605.5	0.00876434	2.9979	CD4-enriched	CD4-enriched
1097	89	0.00189364	0.708279	CD8-enriched	300	0.0232142	0.785471	CD8-enriched	CD8-enriched
1354	89	0.00189508	0.553043	CD8-enriched	321	0.0269418	0.999399	CD8-enriched	CD8-enriched
3538	384	0.001897	1.24977	CD4-enriched	974	0.0011807	1.9988	CD4-enriched	CD4-enriched
4541	81	0.001897	0.833183	CD8-enriched	285	0.0235708	0.666333	CD8-enriched	CD8-enriched
1530	47	0.00196723	1	NA	442	0.472331	1	NA	NA
2489	74	0.00197165	0.9998	CD8-enriched	245	0.0165143	1	NA	NA
3612	146	0.00198205	0.585619	CD8-enriched	520	0.827032	1	NA	NA
972	557	0.00198352	1.33415	CD4-enriched	1004	0.00141455	1.50015	CD4-enriched	CD4-enriched
4440	74	0.00198492	0.9995	CD8-enriched	376	0.0731691	1	NA	NA
3586	74	0.00198553	0.708333	CD8-enriched	364.5	0.936422	1	NA	NA
3466	693	0.00201912	1.43056	CD4-enriched	843	0.0924647	1.10419	CD4-enriched	NA
4540	240	0.00202108	1	NA	512	0.0408699	1	NA	NA
2847	53.5	0.00202374	1	NA	147	0.13011	1	NA	NA
1626	82	0.00202823	0.99965	CD8-enriched	418	0.371976	1	NA	NA
3045	67	0.00202918	0.9997	CD8-enriched	402	0.540088	1	NA	NA
436	383	0.00203102	1	NA	775.5	0.010406	Inf	CD4-enriched	NA
3111	383	0.00203269	1.33325	CD4-enriched	639.5	0.045011	1.65629	CD4-enriched	CD4-enriched
3517	611.5	0.00204046	2.0001	CD4-enriched	533	0.311153	1	NA	NA
952	453.5	0.00205391	1.37534	CD4-enriched	469	0.966289	1	NA	NA
2358	74.5	0.00205659	0.833066	CD8-enriched	319	0.150323	1	NA	NA
1014	74.5	0.00205721	0.99955	CD8-enriched	338	0.0677923	0.998099	CD8-enriched	NA
1551	108	0.00211642	0.667022	CD8-enriched	221	0.0014139	0.598077	CD8-enriched	CD8-enriched
2252	75	0.00212999	0.8332	CD8-enriched	377	0.248846	1	NA	NA
3549	181.5	0.00217899	0.683365	CD8-enriched	445	0.0414771	0.693702	CD8-enriched	CD8-enriched
3343	75.5	0.00220911	0.9996	CD8-enriched	226	0.0225056	1	NA	NA
1640	194	0.00222596	0.690438	CD8-enriched	215	0.000133147	0.49965	CD8-enriched	CD8-enriched
1695	182	0.00222898	0.692115	CD8-enriched	460	0.0576793	0.772833	CD8-enriched	NA
2279	404.5	0.00223191	1.0001	CD4-enriched	705	0.0015589	1.9974	CD4-enriched	CD4-enriched
3144	359	0.00229022	1.5	CD4-enriched	358.5	0.481229	1	NA	NA
4378	76	0.00229567	0.99985	CD8-enriched	377	0.662222	1	NA	NA
2543	55	0.00229991	0.9999	CD8-enriched	226	0.00291531	0.566912	CD8-enriched	CD8-enriched
1150	100.5	0.00230273	0.99955	CD8-enriched	443	0.403553	1	NA	NA
2209	276	0.00236201	1	NA	810	0.00937854	1.999	CD4-enriched	NA
3231	427	0.00237593	1.24965	CD4-enriched	347.5	0.404604	1	NA	NA
4665	76.5	0.00237826	0.708258	CD8-enriched	338	0.233195	1	NA	NA
4765	665	0.00242682	1.29121	CD4-enriched	809	0.0512155	1.55749	CD4-enriched	NA
4772	161	0.00243733	0.645419	CD8-enriched	319	0.00214243	0.699252	CD8-enriched	CD8-enriched
60	77	0.00246286	0.50005	CD8-enriched	122	0.0139182	1	NA	NA
557	315.5	0.00246782	1.00491	CD4-enriched	640	0.00203514	2.49575	CD4-enriched	CD4-enriched
4396	664.5	0.00247969	1.29092	CD4-enriched	1102	3.95205e-05	1.84943	CD4-enriched	CD4-enriched
3216	380	0.00249699	1.33327	CD4-enriched	414	0.532892	1	NA	NA
4211	173	0.00251697	0.854497	CD8-enriched	248	0.000102203	0.770422	CD8-enriched	CD8-enriched
2189	664	0.00253309	1.44652	CD4-enriched	532	0.310776	0.876614	CD8-enriched	NA
2106	197	0.00253335	0.738197	CD8-enriched	430	0.0293071	0.738687	CD8-enriched	CD8-enriched
3809	357.5	0.00254873	1.74975	CD4-enriched	646	0.0372473	Inf	CD4-enriched	CD4-enriched
4796	50	0.00256684	1	NA	302	0.062443	0.973165	CD8-enriched	NA
3640	379.5	0.00258185	1.25031	CD4-enriched	459	0.106477	1	NA	NA
301	402	0.00262663	1.70851	CD4-enriched	703.5	0.005481	1.49955	CD4-enriched	CD4-enriched
1675	94	0.00262788	0.774535	CD8-enriched	362.5	0.123441	1	NA	NA
3259	662.5	0.00270076	1.58347	CD4-enriched	922	0.00611536	1.55421	CD4-enriched	CD4-enriched
1793	39	0.00271799	1	NA	77	0.0128102	1	NA	NA
3261	57	0.00272037	0.500075	CD8-enriched	163	0.0977404	1	NA	NA
393	78.5	0.00272883	0.9997	CD8-enriched	340	0.91866	1	NA	NA
3127	78.5	0.00273826	0.99955	CD8-enriched	349	0.0579192	0.999399	CD8-enriched	NA
2116	199	0.00275905	0.697339	CD8-enriched	449	0.0695521	0.767968	CD8-enriched	NA
817	103.5	0.00276954	0.99935	CD8-enriched	487	0.418204	1	NA	NA
1363	122	0.00277206	0.5833	CD8-enriched	294	0.00260993	0.49985	CD8-enriched	CD8-enriched
4666	34	0.00277544	1	NA	55.5	0.198831	1	NA	NA
4355	633	0.00278226	1.85761	CD4-enriched	568	0.572497	1	NA	NA
82	691	0.00280438	1.17058	CD4-enriched	940	0.00954854	1.18903	CD4-enriched	CD4-enriched
1953	274	0.00281663	1	NA	708	0.0131406	2.1917	CD4-enriched	NA
1223	255	0.00282776	1	NA	1010	1.53809e-05	Inf	CD4-enriched	NA
4417	79	0.00284019	0.583358	CD8-enriched	120	0.000288326	0.660528	CD8-enriched	CD8-enriched
3060	356	0.00284181	1.10017	CD4-enriched	575	0.000148038	1.9974	CD4-enriched	CD4-enriched
693	100.5	0.00284424	1	NA	66.5	0.0918202	1	NA	NA
3229	71.5	0.00284485	0.99975	CD8-enriched	125	0.0163667	1	NA	NA
1763	104	0.00285922	0.860304	CD8-enriched	548	0.390257	1	NA	NA
4244	64.5	0.00288489	0.9999	CD8-enriched	256	0.668042	1	NA	NA
4381	29.5	0.00292845	1	NA	227	0.151808	1	NA	NA
4876	58	0.00294903	1	NA	402	0.652995	1	NA	NA
2095	72	0.00295813	0.99985	CD8-enriched	368	0.421728	1	NA	NA
4422	254.5	0.00295833	1	NA	710.5	0.0640393	1.65788	CD4-enriched	NA
1388	293	0.00296172	1	NA	482	0.107438	1.66567	CD4-enriched	NA
2084	80	0.00303558	1	NA	357	0.344164	1	NA	NA
936	631	0.00303827	1.27945	CD4-enriched	702	0.536701	1.0473	CD4-enriched	NA
232	522	0.00306065	1.9999	CD4-enriched	645	0.562255	1.0028	CD4-enriched	NA
1328	273	0.00307477	1	NA	399	0.374792	1	NA	NA
2168	58.5	0.00307581	1	NA	120	0.00247654	1	NA	NA
1085	46	0.00308533	1	NA	207	0.427382	1	NA	NA
3034	58.5	0.00308536	1	NA	310.5	0.121484	1	NA	NA
3683	446.5	0.00310224	1.9998	CD4-enriched	655	0.0284023	1.9966	CD4-enriched	CD4-enriched
3247	254	0.00310504	1	NA	359.5	0.0756416	1	NA	NA
363	65.5	0.00312377	1	NA	772.5	0.0277275	1.9986	CD4-enriched	NA
1203	630	0.00317125	1.9996	CD4-enriched	771	0.116027	1.49865	CD4-enriched	NA
4969	25.5	0.0031825	1	NA	236	0.00429315	0.998699	CD8-enriched	NA
241	333	0.00318809	1	NA	559	0.0459157	1.0001	CD4-enriched	NA
3411	167	0.00323878	0.763922	CD8-enriched	279	0.000924829	0.746956	CD8-enriched	CD8-enriched
3450	46.5	0.00324568	1	NA	308	0.0737693	1	NA	NA
1496	89	0.00326539	0.9997	CD8-enriched	706	0.134296	1.0001	CD4-enriched	NA
1428	658	0.00326544	1.4497	CD4-enriched	859	0.032894	1.3993	CD4-enriched	CD4-enriched
4430	398.5	0.00328462	2.4994	CD4-enriched	842	0.0227307	1.43684	CD4-enriched	CD4-enriched
254	398.5	0.00328687	1	NA	550	0.700519	0.990793	CD8-enriched	NA
4632	53	0.00335719	1	NA	271.5	0.153128	1	NA	NA
2703	89.5	0.00336959	0.99965	CD8-enriched	350	0.771781	1	NA	NA
116	398	0.00339	1.3493	CD4-enriched	701.5	0.0162123	3.0003	CD4-enriched	CD4-enriched
3461	98	0.00339231	0.874475	CD8-enriched	666	0.0466165	1.49805	CD4-enriched	NA
4102	657	0.00340437	1.49917	CD4-enriched	739	0.32957	1.49715	CD4-enriched	NA
4151	686	0.00343445	1.14134	CD4-enriched	984	0.00266284	1.25121	CD4-enriched	CD4-enriched
4551	53.5	0.00345379	1	NA	198.5	0.0921625	1	NA	NA
2021	494	0.00345542	2.5	CD4-enriched	908	6.08109e-05	1.95018	CD4-enriched	CD4-enriched
2884	600	0.00346001	1.5	CD4-enriched	835	0.0572109	1.49955	CD4-enriched	NA
554	192	0.00346103	0.792814	CD8-enriched	354	0.00383146	0.808957	CD8-enriched	CD8-enriched
4434	31	0.00346727	1	NA	291	0.700295	1	NA	NA
556	217	0.0034682	1	NA	456	0.0542825	1	NA	NA
3582	291	0.00349038	1	NA	788	2.65179e-05	Inf	CD4-enriched	NA
4435	291	0.0034917	1	NA	478.5	0.118978	1	NA	NA
4129	98.5	0.00350003	0.928529	CD8-enriched	599	0.914239	1.17821	CD4-enriched	NA
410	82	0.00350527	0.833033	CD8-enriched	106	0.00555459	1	NA	NA
4868	353	0.00350623	1	NA	576	0.00294937	1.9986	CD4-enriched	NA
119	107.5	0.00353016	0.833033	CD8-enriched	274	0.0432276	0.998099	CD8-enriched	CD8-enriched
1975	627.5	0.00353649	1.38901	CD4-enriched	639	0.825656	0.9987	CD8-enriched	NA
3086	656	0.00354936	1.45444	CD4-enriched	954	0.00228509	1.42786	CD4-enriched	CD4-enriched
715	331.5	0.00355444	1.24058	CD4-enriched	760	0.365707	1.3874	CD4-enriched	NA
3663	331.5	0.00355444	1	NA	926	2.59477e-05	3.89266	CD4-enriched	NA
447	519	0.00356269	1.9996	CD4-enriched	702	0.145656	1.9974	CD4-enriched	NA
3498	117	0.00358265	0.499975	CD8-enriched	137	0.000425598	0.785471	CD8-enriched	CD8-enriched
419	60.5	0.00362715	1	NA	161	0.225934	1	NA	NA
2696	352.5	0.00362783	1.26246	CD4-enriched	898	9.60273e-05	Inf	CD4-enriched	CD4-enriched
1433	216.5	0.00362885	1	NA	401	0.0319909	1	NA	NA
3725	82.5	0.00363079	0.6668	CD8-enriched	321.5	0.0682402	0.998299	CD8-enriched	NA
4239	108	0.00363819	0.708333	CD8-enriched	450.5	0.590809	1	NA	NA
4749	108	0.00364115	0.916417	CD8-enriched	410	0.104299	0.960372	CD8-enriched	NA
4718	127	0.00364923	0.9998	CD8-enriched	809	0.0512155	1.49745	CD4-enriched	NA
1625	206	0.00369957	0.732143	CD8-enriched	540	0.250866	0.851519	CD8-enriched	NA
1709	91	0.00372454	0.9994	CD8-enriched	285.5	0.0239434	0.880705	CD8-enriched	CD8-enriched
1211	182	0.00378317	0.54997	CD8-enriched	214	0.00106229	0.718422	CD8-enriched	CD8-enriched
2837	290	0.00378572	1	NA	519	0.000157796	1.95018	CD4-enriched	NA
3880	219.5	0.00379576	0.687363	CD8-enriched	450	0.0710492	0.748724	CD8-enriched	NA
977	0	0.0038398	1	NA	94	0.00453253	1	NA	NA
1443	654	0.00385592	1.39303	CD4-enriched	976	0.00339827	1.42671	CD4-enriched	CD4-enriched
4288	220	0.00387238	0.702836	CD8-enriched	484	0.094295	0.785471	CD8-enriched	NA
4506	83.5	0.00388266	0.916425	CD8-enriched	539	0.812625	1	NA	NA
4441	171	0.00390042	0.708333	CD8-enriched	226	0.000354972	0.520276	CD8-enriched	CD8-enriched
1873	195	0.0039371	0.75	CD8-enriched	350	0.00559719	0.713928	CD8-enriched	CD8-enriched
951	309.5	0.00393778	1.07154	CD4-enriched	550	0.220435	1	NA	NA
2398	76	0.0039682	1	NA	324	0.5047	1	NA	NA
540	351	0.00402467	1	NA	524	0.000111566	1.999	CD4-enriched	NA
223	62	0.00409608	1	NA	240	0.00833231	0.640248	CD8-enriched	NA
4032	92.5	0.00409924	0.9998	CD8-enriched	327	0.181966	1	NA	NA
4606	624	0.00410797	1.79919	CD4-enriched	935	0.00414352	1.70073	CD4-enriched	CD4-enriched
2708	198.5	0.00411742	1	NA	577	0.00925094	1.95018	CD4-enriched	NA
1848	516	0.00413106	1.9998	CD4-enriched	498	0.976724	1	NA	NA
4635	6.5	0.00420071	1	NA	150.5	0.000851995	0.999	CD8-enriched	NA
4467	110.5	0.0042189	0.79967	CD8-enriched	384	0.850462	1	NA	NA
3558	101.5	0.00421905	0.9997	CD8-enriched	559	0.301854	1	NA	NA
3847	69.5	0.0042308	0.9999	CD8-enriched	318	0.967337	1	NA	NA
3857	541.5	0.00424524	1.9996	CD4-enriched	510	0.659398	1	NA	NA
2877	250.5	0.00427277	1	NA	861	0.000108083	2.0002	CD4-enriched	NA
1739	85	0.00430689	0.9998	CD8-enriched	258	0.160604	1	NA	NA
4307	111	0.00434503	0.87475	CD8-enriched	264	0.0314693	0.828938	CD8-enriched	CD8-enriched
1132	33	0.00435835	1	NA	138	0.347359	1	NA	NA
3196	173.5	0.00437506	0.756728	CD8-enriched	555	0.570717	1.05194	CD4-enriched	NA
4200	63	0.00444069	1	NA	414	0.347491	1	NA	NA
4850	650.5	0.00444966	1.29135	CD4-enriched	1099	4.46177e-05	1.79766	CD4-enriched	CD4-enriched
1286	85.5	0.00445465	0.99995	CD8-enriched	346	0.126641	0.999099	CD8-enriched	NA
3923	250	0.00447111	1.16687	CD4-enriched	382	0.00217783	1	NA	NA
968	416.5	0.00447892	1.31757	CD4-enriched	578.5	0.113711	1.94633	CD4-enriched	NA
3606	166	0.00451614	1	NA	470	0.0319907	1.0028	CD4-enriched	NA
1139	198.5	0.0045657	0.666467	CD8-enriched	295	0.0016144	0.623937	CD8-enriched	CD8-enriched
4002	86	0.00459029	0.9998	CD8-enriched	563.5	0.0859692	1	NA	NA
907	141.5	0.00460144	0.62593	CD8-enriched	364.5	0.850421	1	NA	NA
3101	103	0.00462225	0.833283	CD8-enriched	156.5	0.0745259	1	NA	NA
427	50.5	0.00462938	1	NA	154.5	0.00877477	1	NA	NA
2070	211.5	0.00463402	0.720743	CD8-enriched	280	0.000336625	0.585612	CD8-enriched	CD8-enriched
3438	621	0.00466317	1.17143	CD4-enriched	886	0.0370152	1.13131	CD4-enriched	CD4-enriched
888	152.5	0.00468029	0.6	CD8-enriched	309	0.00154405	0.640248	CD8-enriched	CD8-enriched
932	142	0.00471864	0.60015	CD8-enriched	504	0.883339	1	NA	NA
671	199.5	0.00475779	0.7998	CD8-enriched	376	0.011752	0.638597	CD8-enriched	CD8-enriched
3479	103.5	0.00477095	0.833133	CD8-enriched	281	0.0335329	0.828938	CD8-enriched	CD8-enriched
334	29	0.00481574	1	NA	189.5	0.166425	1	NA	NA
59	51	0.00483632	1	NA	203	0.492874	1	NA	NA
4112	200	0.00486233	0.651356	CD8-enriched	307	0.00144463	0.713571	CD8-enriched	CD8-enriched
2510	267.5	0.00490358	1	NA	676	0.0351589	2.997	CD4-enriched	NA
1481	71.5	0.0049135	0.985341	CD8-enriched	160.5	0.0327373	1	NA	NA
475	57.5	0.00492109	1	NA	348.5	0.199965	0.821969	CD8-enriched	NA
3268	71.5	0.00493215	1	NA	239.5	0.143962	1	NA	NA
4003	64.5	0.00498757	1	NA	247	0.00387241	0.609221	CD8-enriched	NA
339	286.5	0.00499108	1	NA	593	0.255182	1	NA	NA
4835	64.5	0.00500338	1	NA	204	0.0434909	1	NA	NA
1636	391.5	0.00503692	1.0002	CD4-enriched	878	0.000231522	1.998	CD4-enriched	CD4-enriched
4663	133	0.00504677	0.833033	CD8-enriched	587	0.285596	1	NA	NA
212	619	0.00506867	1.27209	CD4-enriched	768	0.32732	1.04055	CD4-enriched	NA
593	347.5	0.0050915	1	NA	442	0.0138187	1	NA	NA
4956	227	0.00509555	0.86594	CD8-enriched	402	0.0146147	0.784928	CD8-enriched	CD8-enriched
948	29.5	0.00510333	1	NA	367	0.82097	1	NA	NA
1221	369	0.00512499	1.2502	CD4-enriched	534	0.0969069	1.49925	CD4-enriched	NA
4798	537.5	0.00512637	2.9996	CD4-enriched	458	0.207028	1	NA	NA
3354	96	0.00514383	0.99935	CD8-enriched	347	0.553118	1	NA	NA
1000	165	0.0051516	1	NA	590.5	0.0155424	1.46113	CD4-enriched	NA
1144	391	0.00522362	1.01256	CD4-enriched	569	0.0331329	1.0001	CD4-enriched	CD4-enriched
24	96.5	0.00530759	0.749625	CD8-enriched	377	0.170298	0.999	CD8-enriched	NA
2665	437	0.00530994	1.0002	CD4-enriched	881	0.000810297	1.49895	CD4-enriched	CD4-enriched
4847	72.5	0.00531159	0.9997	CD8-enriched	456.5	0.955129	1	NA	NA
713	72.5	0.00531489	1	NA	387	0.241524	1	NA	NA
3032	266.5	0.00534875	1	NA	726	0.0432581	1.2805	CD4-enriched	NA
406	46	0.00536773	1	NA	104	0.702192	1	NA	NA
694	190	0.00536838	0.59994	CD8-enriched	417	0.0524134	0.95996	CD8-enriched	NA
1489	390.5	0.00538516	1.12481	CD4-enriched	759	0.0172306	1.55749	CD4-enriched	CD4-enriched
622	155.5	0.00541797	0.500125	CD8-enriched	339.5	0.240894	1	NA	NA
1546	35	0.00541864	1	NA	185.5	0.0209065	1	NA	NA
18	413	0.00546832	1.27314	CD4-enriched	862	0.000453068	3.01172	CD4-enriched	CD4-enriched
1271	97	0.00548475	0.832966	CD8-enriched	608.5	0.103073	1.45975	CD4-enriched	NA
988	97	0.00548599	0.99975	CD8-enriched	340	0.109614	0.999	CD8-enriched	NA
1784	305	0.00551529	1	NA	575	0.0620381	1	NA	NA
3852	247.5	0.00557624	1	NA	120	0.845534	1	NA	NA
488	436	0.00561401	1.21755	CD4-enriched	833	0.00449287	2.34733	CD4-enriched	CD4-enriched
3673	285	0.00563358	1	NA	656	3.57827e-05	2.997	CD4-enriched	NA
3436	412.5	0.00563827	1.19976	CD4-enriched	566	0.0143177	1.5067	CD4-enriched	CD4-enriched
838	346	0.00563853	1.0712	CD4-enriched	998	0.000128295	2.49675	CD4-enriched	CD4-enriched
2763	325	0.00564664	1.16647	CD4-enriched	487	0.00123025	Inf	CD4-enriched	CD4-enriched
4581	367.5	0.00565193	1.0001	CD4-enriched	946	0.000245663	5.9946	CD4-enriched	CD4-enriched
986	204	0.00574157	0.79988	CD8-enriched	302	0.000727143	0.722614	CD8-enriched	CD8-enriched
3822	212	0.00578113	1	NA	501	0.000518576	1	NA	NA
4867	59.5	0.00580748	1	NA	333	0.140096	0.9987	CD8-enriched	NA
2676	367	0.00584327	1.2	CD4-enriched	802.5	0.0117826	1.43684	CD4-enriched	CD4-enriched
2447	367	0.00584848	1.26729	CD4-enriched	1096	1.55082e-06	3.65283	CD4-enriched	CD4-enriched
2880	643.5	0.00589293	1.30694	CD4-enriched	696	0.760642	0.9987	CD8-enriched	NA
1313	672	0.0059444	1.55476	CD4-enriched	946	0.00809685	1.24787	CD4-enriched	CD4-enriched
4508	36	0.0059745	1	NA	166	0.657591	1	NA	NA
3903	218	0.00600588	0.746015	CD8-enriched	714	0.635956	1.67632	CD4-enriched	NA
4407	90	0.00601524	0.9997	CD8-enriched	297	0.0848051	0.9987	CD8-enriched	NA
4706	534	0.00603525	1.55032	CD4-enriched	679	0.00453422	2.26006	CD4-enriched	CD4-enriched
4647	31	0.00605279	1	NA	155	0.180025	1	NA	NA
2513	265	0.00605564	1	NA	778	0.00333802	1.69375	CD4-enriched	NA
195	324	0.00605885	1	NA	624	0.0123847	1.999	CD4-enriched	NA
3533	82	0.00606707	0.9998	CD8-enriched	368	0.139862	1	NA	NA
459	41.5	0.00606825	1	NA	170.5	0.205852	1	NA	NA
930	67	0.00608431	1	NA	282	0.201873	1	NA	NA
2236	117	0.006153	0.9996	CD8-enriched	393	0.108267	0.934177	CD8-enriched	NA
3671	232	0.00617372	0.822997	CD8-enriched	364	0.00514233	0.702841	CD8-enriched	CD8-enriched
2731	99	0.0062173	0.833067	CD8-enriched	310.5	0.00742171	0.670667	CD8-enriched	CD8-enriched
2896	108	0.00624865	0.73304	CD8-enriched	371	0.444534	1	NA	NA
110	264.5	0.00629906	1	NA	695.5	0.165661	1.22314	CD4-enriched	NA
4471	60.5	0.00629906	1	NA	139	0.0557665	1	NA	NA
3081	60.5	0.00630379	1	NA	248	0.00671157	0.772833	CD8-enriched	NA
4313	36.5	0.00631123	1	NA	161	0.764177	1	NA	NA
2765	283.5	0.00631322	1	NA	513	0.633384	1	NA	NA
2378	67.5	0.00631533	0.99995	CD8-enriched	349.5	0.29687	1	NA	NA
1620	54	0.00634751	1	NA	136	0.0482884	1	NA	NA
3830	11.5	0.00637453	1	NA	157	0.19447	1	NA	NA
1368	148	0.00638707	0.9994	CD8-enriched	591	0.409937	1.03361	CD4-enriched	NA
4859	85	0.00638731	1	NA	283	0.159846	1	NA	NA
4872	85	0.00640346	1	NA	266.5	0.970166	1	NA	NA
4237	387.5	0.00640533	1.01266	CD4-enriched	700.5	0.0393975	1.65788	CD4-enriched	CD4-enriched
2954	507	0.00641406	1.6665	CD4-enriched	966	0.00154405	2.31185	CD4-enriched	CD4-enriched
3841	91	0.00643168	0.9998	CD8-enriched	636	0.299312	1.09585	CD4-enriched	NA
147	344	0.00643633	1.08321	CD4-enriched	786	0.00248581	1.92074	CD4-enriched	CD4-enriched
2381	387.5	0.00644866	1.18278	CD4-enriched	828	0.000466711	1.9974	CD4-enriched	CD4-enriched
578	323	0.00649789	1	NA	803	0.00420354	2.46591	CD4-enriched	NA
263	323	0.0065031	1	NA	688	3.29559e-05	Inf	CD4-enriched	NA
3388	118	0.00650861	0.73332	CD8-enriched	592	0.771044	1	NA	NA
4115	118	0.00650861	0.775083	CD8-enriched	466	0.418816	1	NA	NA
3109	163	0.00657876	1	NA	573	0.01087	1.05194	CD4-enriched	NA
2681	91.5	0.00664067	1	NA	316	0.433555	1	NA	NA
1808	195	0.00664266	0.5	CD8-enriched	411	0.0702523	0.932526	CD8-enriched	NA
1593	109	0.00664387	0.99965	CD8-enriched	471	0.783891	1	NA	NA
7	386.5	0.00681499	1.3335	CD4-enriched	747	0.00095817	1.999	CD4-enriched	CD4-enriched
4769	480.5	0.00684802	1.58283	CD4-enriched	1074	2.56586e-05	2.49675	CD4-enriched	CD4-enriched
1311	343	0.00686721	1	NA	725	0.00238976	Inf	CD4-enriched	NA
2296	302	0.00686951	1	NA	654	0.0292924	1	NA	NA
2055	302	0.00687354	1	NA	1017	1.68066e-06	3.66557	CD4-enriched	NA
4095	611.5	0.00689542	1.7085	CD4-enriched	565	0.995778	1	NA	NA
1964	84	0.00695793	0.99995	CD8-enriched	412	0.625803	1	NA	NA
4026	27.5	0.00700726	1	NA	258	0.104321	1	NA	NA
188	386	0.00703387	1	NA	801	0.00140096	Inf	CD4-enriched	NA
2280	193.5	0.00703585	1	NA	693	0.0967774	1.9962	CD4-enriched	NA
1474	110	0.0070448	0.9997	CD8-enriched	423.5	0.730956	1	NA	NA
1254	150	0.0070522	0.749925	CD8-enriched	381	0.124758	0.999	CD8-enriched	NA
3025	119.5	0.00708122	0.833033	CD8-enriched	210.5	0.00444966	0.753352	CD8-enriched	CD8-enriched
4941	282	0.00709623	1	NA	557	0.102514	1.58548	CD4-enriched	NA
2205	62	0.00712001	1	NA	378.5	0.504536	1	NA	NA
1878	363.5	0.00725562	1	NA	354	0.975929	1	NA	NA
4788	110.5	0.00725751	0.6664	CD8-enriched	425	0.142747	1	NA	NA
344	93	0.00731702	0.9995	CD8-enriched	330.5	0.0556294	0.9997	CD8-enriched	NA
1823	281.5	0.00732127	1	NA	327	0.242521	1	NA	NA
1053	93	0.00732731	0.99975	CD8-enriched	214	0.00106229	0.693702	CD8-enriched	CD8-enriched
4589	93	0.00733418	0.874512	CD8-enriched	649	0.238024	1.64394	CD4-enriched	NA
568	193	0.00733582	1	NA	507	0.00170885	1	NA	NA
2839	431	0.00735721	1.60729	CD4-enriched	693	0.283806	1.04055	CD4-enriched	NA
4561	19.5	0.00740675	1	NA	79	0.0147564	1	NA	NA
230	28	0.00741226	1	NA	29	0.0147235	1	NA	NA
3481	193	0.00742967	1	NA	626.5	0.0112958	1.9974	CD4-enriched	NA
1631	321	0.00745091	1.0001	CD4-enriched	1041	2.06657e-05	Inf	CD4-enriched	CD4-enriched
2767	210.5	0.00747563	0.674976	CD8-enriched	403	0.0376188	0.772833	CD8-enriched	CD8-enriched
767	244	0.00753759	1	NA	863	0.000434861	1.54567	CD4-enriched	NA
3267	93.5	0.00755702	0.99965	CD8-enriched	537	0.44322	1.332	CD4-enriched	NA
4998	224	0.00759566	0.663371	CD8-enriched	469	0.0697138	0.833417	CD8-enriched	NA
1577	70	0.00762864	1	NA	400.5	0.90371	1	NA	NA
4598	141	0.00763525	0.712188	CD8-enriched	572	0.936741	1	NA	NA
3098	454	0.00764856	2	CD4-enriched	709	0.216491	1	NA	NA
4247	63	0.00766869	0.99995	CD8-enriched	256	0.483314	1	NA	NA
1616	320.5	0.00770399	1	NA	798	8.91675e-05	1.9986	CD4-enriched	NA
1651	16	0.00772423	1	NA	427	0.00908584	1	NA	NA
2625	262	0.00772671	1	NA	945	5.66037e-05	3.9964	CD4-enriched	NA
3380	262	0.00772671	1	NA	555	0.00219421	1.21833	CD4-enriched	NA
4794	430	0.00775827	1.24992	CD4-enriched	917.5	0.00073964	2.9985	CD4-enriched	CD4-enriched
4692	7	0.00783954	1	NA	187	0.779938	1	NA	NA
362	112	0.00791406	0.8998	CD8-enriched	343	0.0495261	0.9987	CD8-enriched	CD8-enriched
3565	78	0.00793192	0.985341	CD8-enriched	216.5	0.00948033	0.990793	CD8-enriched	CD8-enriched
1117	300	0.00793418	1	NA	565	0.00489918	1.9982	CD4-enriched	NA
3748	131.5	0.00795044	0.5832	CD8-enriched	676	0.0144772	1.9988	CD4-enriched	NA
792	429.5	0.00796044	1.9996	CD4-enriched	427.5	0.412552	1	NA	NA
4131	33.5	0.00800151	1	NA	92.5	0.00709893	1	NA	NA
4818	13	0.0080079	1	NA	235	0.0526876	1	NA	NA
1989	664	0.00803008	1.47786	CD4-enriched	836	0.026538	1.4991	CD4-enriched	CD4-enriched
1782	261.5	0.00803559	1	NA	408.5	0.0227015	1	NA	NA
69	453	0.00804206	1.9997	CD4-enriched	489.5	0.000194858	1.95018	CD4-enriched	CD4-enriched
1128	142	0.00804552	0.874762	CD8-enriched	249	0.0792938	1	NA	NA
1441	142	0.00804783	0.99975	CD8-enriched	462	0.534721	1	NA	NA
520	94.5	0.00807311	0.573586	CD8-enriched	453	0.341844	0.999	CD8-enriched	NA
626	208.5	0.0081252	1	NA	245	0.55928	1	NA	NA
658	57	0.00818173	1	NA	158.5	0.924964	1	NA	NA
3892	78.5	0.008212	0.99995	CD8-enriched	359	0.250005	1	NA	NA
3080	103.5	0.00821334	0.99995	CD8-enriched	423	0.201151	0.999	CD8-enriched	NA
4664	107	0.0082267	1	NA	136	0.484111	1	NA	NA
803	86.5	0.00824183	0.99995	CD8-enriched	218.5	0.271805	1	NA	NA
3824	527	0.00827806	1.71858	CD4-enriched	798	0.0134754	2.012	CD4-enriched	CD4-enriched
1301	10	0.00832583	1	NA	353	0.00350527	1	NA	NA
3523	95	0.00833322	0.9997	CD8-enriched	431	0.802527	1	NA	NA
2142	64	0.00834378	1	NA	169	0.195043	1	NA	NA
3636	29	0.00837258	1	NA	307	0.688696	1	NA	NA
5000	299	0.00843456	1	NA	432	0.00697486	1	NA	NA
4938	5	0.00846282	1	NA	105	0.0754036	1	NA	NA
215	225	0.0084666	1	NA	685	0.000996084	4.9935	CD4-enriched	NA
1021	662.5	0.00848721	1.41429	CD4-enriched	645	0.869703	0.95996	CD8-enriched	NA
1022	51	0.00850464	1	NA	316	0.305031	1	NA	NA
1361	634	0.00852199	1.61382	CD4-enriched	771	0.0119765	1.34133	CD4-enriched	CD4-enriched
4678	319	0.00852743	1.57158	CD4-enriched	589	0.00560273	7.98639	CD4-enriched	CD4-enriched
4028	319	0.00853171	1	NA	835	0.000345879	Inf	CD4-enriched	NA
1576	87	0.00853385	0.99995	CD8-enriched	645	0.0383654	1	NA	NA
575	339.5	0.00856785	1.5	CD4-enriched	743	0.000274047	Inf	CD4-enriched	CD4-enriched
3191	339.5	0.0085853	1.33333	CD4-enriched	629	0.11924	1.49745	CD4-enriched	NA
969	214	0.00859082	0.666433	CD8-enriched	406	0.0162037	0.815427	CD8-enriched	CD8-enriched
4724	382.5	0.00862349	1.33313	CD4-enriched	699	0.00646821	Inf	CD4-enriched	CD4-enriched
1195	662	0.00864143	1.36667	CD4-enriched	980	0.000961963	1.33253	CD4-enriched	CD4-enriched
3942	165.5	0.0086607	0.47869	CD8-enriched	338	0.157681	1	NA	NA
2555	177	0.00866075	0.690229	CD8-enriched	343	0.0121511	0.761457	CD8-enriched	CD8-enriched
1307	165.5	0.00869684	0.6666	CD8-enriched	215	0.00893943	0.999099	CD8-enriched	CD8-enriched
191	79.5	0.00882347	0.916667	CD8-enriched	331	0.0138794	0.778745	CD8-enriched	CD8-enriched
4478	202	0.00888119	0.758992	CD8-enriched	446	0.0986874	0.79976	CD8-enriched	NA
3187	451	0.00888903	1.41679	CD4-enriched	726	0.00229555	3.65532	CD4-enriched	CD4-enriched
4780	146	0.00891772	1	NA	358	0.0803768	1	NA	NA
3024	661	0.00896681	1.30952	CD4-enriched	962	0.00514233	1.34394	CD4-enriched	CD4-enriched
2749	155	0.00898667	0.99965	CD8-enriched	330	0.00826428	0.648777	CD8-enriched	CD8-enriched
1723	190	0.00904248	0.55	CD8-enriched	326	0.00160954	0.5994	CD8-enriched	CD8-enriched
424	124	0.00907124	0.589565	CD8-enriched	134	0.190412	1	NA	NA
534	124	0.00907729	0.9997	CD8-enriched	435	0.0782941	0.772833	CD8-enriched	NA
4814	427	0.00908308	1.9991	CD4-enriched	961	0.00182066	2.09775	CD4-enriched	CD4-enriched
4983	134	0.00908584	0.89955	CD8-enriched	353	0.00611506	0.49915	CD8-enriched	CD8-enriched
4019	88	0.00911393	0.833017	CD8-enriched	234	0.0023643	0.699252	CD8-enriched	CD8-enriched
4411	318	0.00911618	1	NA	736	7.73635e-05	Inf	CD4-enriched	NA
2826	88	0.00912069	1	NA	337	0.632236	1	NA	NA
4860	318	0.00912294	1	NA	413	0.357421	1	NA	NA
1265	96.5	0.0091287	0.99995	CD8-enriched	385.5	0.412778	1	NA	NA
4099	381.5	0.00912983	1.30491	CD4-enriched	968	9.92638e-05	2.49875	CD4-enriched	CD4-enriched
4184	298	0.0091391	1	NA	306	0.019588	1	NA	NA
3987	632	0.00919588	1.49985	CD4-enriched	969	0.00139708	1.5067	CD4-enriched	CD4-enriched
3480	72.5	0.00921353	1	NA	41.5	3.30657e-05	1	NA	NA
3687	278.5	0.00923048	1	NA	815	0.000192526	Inf	CD4-enriched	NA
4080	105.5	0.00926173	0.9996	CD8-enriched	329.5	0.282233	1	NA	NA
2346	105.5	0.00926545	0.9998	CD8-enriched	240	0.14616	1	NA	NA
4643	83	0.00927626	1	NA	492	0.000163076	1.92074	CD4-enriched	NA
2450	58.5	0.00929717	1	NA	181	0.294121	1	NA	NA
4139	403.5	0.0093346	1.41644	CD4-enriched	754.5	0.00250587	2.012	CD4-enriched	CD4-enriched
2920	124.5	0.00933769	0.833333	CD8-enriched	762	0.00588386	1.50586	CD4-enriched	NA
3790	124.5	0.00934387	0.836404	CD8-enriched	328	0.00777723	0.4997	CD8-enriched	CD8-enriched
2287	207	0.00936455	1	NA	171	0.829568	1	NA	NA
543	115	0.00940136	1	NA	334	0.213489	1	NA	NA
2830	381	0.00940819	1.4997	CD4-enriched	907	0.000289645	1.96547	CD4-enriched	CD4-enriched
2164	88.5	0.00941934	1	NA	320	0.7068	1	NA	NA
1148	35	0.00943843	1	NA	111	0.00746737	1	NA	NA
4948	35	0.00946331	1	NA	365.5	0.131071	1	NA	NA
1038	25.5	0.00946924	1	NA	88	0.930583	1	NA	NA
3911	40.5	0.00955857	1	NA	90	0.0104086	1	NA	NA
457	73	0.00957233	1	NA	321	0.856617	1	NA	NA
832	40.5	0.00958035	1	NA	144	0.114442	1	NA	NA
2677	40.5	0.0095858	1	NA	316	0.795459	1	NA	NA
4982	473.5	0.00965252	1.24319	CD4-enriched	743	0.0589032	1.00391	CD4-enriched	NA
246	380.5	0.00968003	1.01246	CD4-enriched	561	0.0920649	1.03833	CD4-enriched	NA
796	115.5	0.00968527	0.75	CD8-enriched	490	0.317304	0.9987	CD8-enriched	NA
3064	52.5	0.00970495	1	NA	164	0.0381878	1	NA	NA
29	89	0.0097244	0.99995	CD8-enriched	333.5	0.306988	1	NA	NA
1342	206.5	0.00972998	1	NA	364	0.0235842	1	NA	NA
4629	97.5	0.00975841	1	NA	425	0.948338	1	NA	NA
2435	358.5	0.00982075	1	NA	808	0.00353306	Inf	CD4-enriched	NA
500	549	0.00983023	1.17154	CD4-enriched	785	0.155887	1.16468	CD4-enriched	NA
3854	204.5	0.00983043	0.984891	CD8-enriched	440	0.191248	0.6775	CD8-enriched	NA
3894	46.5	0.00983151	1	NA	348	0.28796	1	NA	NA
256	125.5	0.00985417	0.99955	CD8-enriched	177	2.55019e-05	0.392736	CD8-enriched	CD8-enriched
3227	602.5	0.00985836	1.41693	CD4-enriched	805	0.0561486	1.4985	CD4-enriched	NA
3010	125.5	0.00986384	1	NA	367	0.0904302	0.957896	CD8-enriched	NA
4014	116	0.00994993	0.9996	CD8-enriched	565	0.595752	1	NA	NA
397	116	0.00996598	1	NA	449	0.320121	1	NA	NA
77	11	0.0100394	1	NA	145	0.558912	1	NA	NA
2353	98	0.0100774	0.99985	CD8-enriched	438	0.125189	0.698183	CD8-enriched	NA
103	240.5	0.010105	1	NA	316	0.00237237	1	NA	NA
3405	81.5	0.0101148	0.99995	CD8-enriched	423	0.0325769	1	NA	NA
4072	66.5	0.0101745	1	NA	381.5	0.656278	1	NA	NA
2759	18	0.0101979	1	NA	160	0.0529174	1	NA	NA
1344	193	0.0102611	0.909539	CD8-enriched	256	0.000673748	0.667553	CD8-enriched	CD8-enriched
2467	448	0.0103234	1.9999	CD4-enriched	704	0.0149637	1.0001	CD4-enriched	CD4-enriched
3239	336.5	0.0103832	1	NA	820	0.0175765	1.65788	CD4-enriched	NA
299	401.5	0.0103977	1	NA	972	8.37579e-05	2.49775	CD4-enriched	NA
3596	90	0.0104136	1	NA	613	0.283574	1.03833	CD4-enriched	NA
4179	357.5	0.010422	1.00491	CD4-enriched	560	0.0945942	1.006	CD4-enriched	NA
4231	107.5	0.0104403	0.9441	CD8-enriched	735	0.0711909	1.45975	CD4-enriched	NA
1697	574	0.0104449	1.39455	CD4-enriched	741	0.467567	1.34133	CD4-enriched	NA
1277	219	0.0104501	0.803964	CD8-enriched	543	0.364191	0.876614	CD8-enriched	NA
2290	296	0.010502	1	NA	480	0.000376672	1.21844	CD4-enriched	NA
2030	82	0.0105076	1	NA	485	0.547907	0.9987	CD8-enriched	NA
1239	47.5	0.0105222	1	NA	134	0.297709	1	NA	NA
14	53.5	0.0105646	1	NA	75	0.0192318	1	NA	NA
659	31	0.0105915	1	NA	283.5	0.492758	1	NA	NA
2950	233	0.0106862	0.802252	CD8-enriched	553	0.304706	0.856028	CD8-enriched	NA
4124	53	0.0107244	1	NA	760	2.62382e-06	Inf	CD4-enriched	NA
4020	315.5	0.0107421	1.0002	CD4-enriched	418	0.679881	1	NA	NA
3971	108	0.0107452	0.9999	CD8-enriched	304	0.0262017	1	NA	NA
4354	90.5	0.0107549	1	NA	173	0.00147852	0.50005	CD8-enriched	NA
2626	108	0.0107556	0.875	CD8-enriched	303	0.0254277	0.960372	CD8-enriched	CD8-enriched
697	117.5	0.0108444	0.9997	CD8-enriched	395	0.650148	1	NA	NA
3728	573	0.0108681	1.58363	CD4-enriched	676	0.530869	1.04055	CD4-enriched	NA
1973	194.5	0.0109221	0.877558	CD8-enriched	520	0.181641	0.83038	CD8-enriched	NA
3810	67.5	0.010989	1	NA	370	1	1	NA	NA
2310	257.5	0.0109926	1	NA	352	0.20456	1	NA	NA
1010	99.5	0.0110341	0.89951	CD8-enriched	173	0.00724188	1	NA	NA
1978	222	0.0110452	1	NA	529	0.111194	1	NA	NA
3670	234	0.0110887	0.734021	CD8-enriched	395	0.0121622	0.713071	CD8-enriched	CD8-enriched
1156	18.5	0.011109	1	NA	221	0.690224	1	NA	NA
514	42	0.0111403	1	NA	123.5	0.00102505	0.6775	CD8-enriched	NA
2817	423	0.011141	1.9994	CD4-enriched	638.5	0.286767	1.49715	CD4-enriched	NA
2509	83	0.0112124	1	NA	564	0.0390833	1.5067	CD4-enriched	NA
133	626.5	0.0112932	1.19029	CD4-enriched	882	0.04055	1.15592	CD4-enriched	CD4-enriched
3872	234.5	0.0112932	0.674976	CD8-enriched	410	0.0444997	0.767968	CD8-enriched	CD8-enriched
4048	335	0.0113466	1.5	CD4-enriched	449	0.0695855	1	NA	NA
2414	335	0.011397	1	NA	339.5	0.477955	1	NA	NA
734	257	0.0114307	1	NA	577.5	0.0247827	1.5067	CD4-enriched	NA
4962	105	0.0114567	1	NA	140	0.0733291	1	NA	NA
2523	275.5	0.0114976	1	NA	724	0.0200594	1.65629	CD4-enriched	NA
3506	654	0.0115414	1.24211	CD4-enriched	822	0.13736	1.11219	CD4-enriched	NA
1811	625.5	0.0117204	1.03687	CD4-enriched	905	0.00116958	2.09455	CD4-enriched	CD4-enriched
3694	314	0.0118476	1.0001	CD4-enriched	519	0.00356371	1.65788	CD4-enriched	CD4-enriched
4852	314	0.0118586	1	NA	846	0.00289287	3.9964	CD4-enriched	NA
4337	84	0.0120306	1	NA	590	0.987725	1.10419	CD4-enriched	NA
1508	55	0.0120348	1	NA	188	0.01393	1	NA	NA
4743	355	0.0120776	1.5	CD4-enriched	597.5	0.0010202	2.0002	CD4-enriched	CD4-enriched
863	19	0.0121172	1	NA	106	0.0796825	1	NA	NA
4326	117	0.0121172	1	NA	679	5.67178e-05	Inf	CD4-enriched	NA
1207	119.5	0.0121211	0.99995	CD8-enriched	384	0.0883142	0.951285	CD8-enriched	NA
4462	119.5	0.0121211	0.9994	CD8-enriched	256	0.00538022	0.525968	CD8-enriched	CD8-enriched
1292	313.5	0.0122361	1.24992	CD4-enriched	706	0.134293	2.79701	CD4-enriched	NA
3250	256	0.0123374	1	NA	691	0.00862817	2.997	CD4-enriched	NA
1	237	0.0123847	0.777796	CD8-enriched	597	0.6994	0.856371	CD8-enriched	NA
359	237	0.0123847	0.81079	CD8-enriched	273	0.00211127	0.578085	CD8-enriched	CD8-enriched
1967	624	0.0123847	1.45791	CD4-enriched	658	0.846908	0.9997	CD8-enriched	NA
3766	354.5	0.0124085	1.07769	CD4-enriched	925	4.34607e-06	Inf	CD4-enriched	CD4-enriched
1281	238	0.0124193	1	NA	364	0.721945	1	NA	NA
21	354.5	0.0124502	1	NA	989	0.000703271	2.49575	CD4-enriched	NA
270	120	0.0124678	0.99975	CD8-enriched	382	0.0350552	0.665799	CD8-enriched	CD8-enriched
1736	93	0.0125438	1	NA	210	0.0203212	0.998099	CD8-enriched	NA
1756	198	0.0126162	0.870364	CD8-enriched	361	0.00471185	0.59946	CD8-enriched	CD8-enriched
1587	77	0.0127922	1	NA	361	0.0782601	0.957896	CD8-enriched	NA
1585	9.5	0.0128266	1	NA	115	0.0161036	1	NA	NA
2130	130.5	0.0128584	0.8747	CD8-enriched	452	0.619891	1	NA	NA
1521	62.5	0.0128693	1	NA	72.5	0.048019	1	NA	NA
1884	85	0.012878	1	NA	209.5	0.0120073	1	NA	NA
1044	62.5	0.0129154	1	NA	72.5	0.0277989	1	NA	NA
4037	172	0.0130182	1	NA	569	0.0331329	1.05194	CD4-enriched	NA
3764	542	0.0131423	1.5	CD4-enriched	607	0.652897	1.17821	CD4-enriched	NA
541	568	0.0132476	1.29212	CD4-enriched	853	0.0379444	1.1988	CD4-enriched	CD4-enriched
3555	255	0.0132698	1	NA	510	0.0438164	1	NA	NA
62	33	0.0132995	1	NA	75	0.0110884	1	NA	NA
238	419.5	0.0133332	1.41652	CD4-enriched	594	0.0346682	1.3316	CD4-enriched	CD4-enriched
297	16	0.0134123	1	NA	184	0.323492	1	NA	NA
1803	200	0.0136865	0.864335	CD8-enriched	267	0.000209558	0.621684	CD8-enriched	CD8-enriched
2497	103	0.0136996	1	NA	530	0.49509	1	NA	NA
3138	122	0.0138839	0.99985	CD8-enriched	476.5	0.647561	1	NA	NA
4652	122	0.013916	0.99985	CD8-enriched	603	0.209632	1.05596	CD4-enriched	NA
1050	352.5	0.0139569	1	NA	652	0.00116994	1.21844	CD4-enriched	NA
417	63.5	0.0139656	1	NA	406.5	0.606643	1	NA	NA
511	63.5	0.0139949	1	NA	260	0.01029	1	NA	NA
78	142.5	0.0140132	0.99975	CD8-enriched	397	0.49955	1	NA	NA
3433	50.5	0.0142015	1	NA	197	0.0201619	1	NA	NA
3460	86.5	0.0142428	1	NA	245	0.0270294	0.797435	CD8-enriched	NA
3366	373.5	0.0142911	1	NA	625	0.030526	1.9974	CD4-enriched	NA
2191	254	0.014322	1	NA	633	0.468524	1.10419	CD4-enriched	NA
3816	219	0.0143491	1	NA	460.5	0.101625	1	NA	NA
4304	331	0.0144912	1	NA	498	0.239544	1	NA	NA
876	331	0.0145372	1	NA	568	0.397503	1	NA	NA
86	104	0.014543	0.9998	CD8-enriched	489	0.291328	1	NA	NA
1525	236	0.0145665	1	NA	341	0.152565	1	NA	NA
2322	228	0.0146992	0.847039	CD8-enriched	714	0.113642	1.05194	CD4-enriched	NA
1244	24.5	0.0147305	1	NA	179	0.217915	1	NA	NA
1127	79	0.0147323	1	NA	389	0.782884	1	NA	NA
3959	113.5	0.0147796	0.9998	CD8-enriched	499	0.758148	1	NA	NA
2609	310.5	0.0147831	1.0002	CD4-enriched	568	0.0342534	1.21844	CD4-enriched	CD4-enriched
2744	95.5	0.0147961	0.99985	CD8-enriched	201	0.0388341	1	NA	NA
4996	95.5	0.0148058	1	NA	410	0.785528	1	NA	NA
2228	488.5	0.0148845	1.999	CD4-enriched	630	0.00991457	1.65629	CD4-enriched	CD4-enriched
3730	57.5	0.0148849	1	NA	170	0.128821	1	NA	NA
2269	45	0.0149501	1	NA	204.5	0.718538	1	NA	NA
2987	372.5	0.0150151	1	NA	790	0.0170192	2.43666	CD4-enriched	NA
4429	646.5	0.0150153	1.46399	CD4-enriched	779	0.27897	0.9997	CD8-enriched	NA
4870	133.5	0.0150497	0.99965	CD8-enriched	326.5	0.711662	1	NA	NA
2147	351	0.0151678	1	NA	550.5	0.00923139	Inf	CD4-enriched	NA
4922	564.5	0.0151691	1.16687	CD4-enriched	640	0.0917298	1.10419	CD4-enriched	NA
897	170.5	0.0151868	1	NA	296	0.0104964	1	NA	NA
3994	351	0.0152081	1	NA	771	0.000327733	2.74917	CD4-enriched	NA
3018	290.5	0.0152332	1	NA	659	0.0563771	2.9195	CD4-enriched	NA
4819	253	0.0153816	1	NA	394	0.198518	1	NA	NA
4759	134	0.0154088	0.99965	CD8-enriched	394	0.640857	1	NA	NA
1238	105	0.0154169	1	NA	179	0.0264562	1	NA	NA
2351	134	0.0154313	0.916467	CD8-enriched	516	0.615209	0.9995	CD8-enriched	NA
3937	58	0.0154331	1	NA	76	0.0119235	1	NA	NA
2629	190.5	0.0154616	0.79976	CD8-enriched	455	0.118353	0.856286	CD8-enriched	NA
173	124	0.0155032	0.99975	CD8-enriched	228	0.00529827	0.609221	CD8-enriched	CD8-enriched
983	257.5	0.0155426	0.535739	CD8-enriched	451	0.0725725	0.6775	CD8-enriched	NA
2008	114.5	0.0156255	1	NA	516	0.990994	1	NA	NA
3174	185.5	0.0156833	1	NA	339	0.0292308	1	NA	NA
2368	309.5	0.0157444	1	NA	670	0.158722	1.9974	CD4-enriched	NA
1012	88	0.015745	1	NA	438	0.676981	1	NA	NA
4866	65	0.0157554	1	NA	187.5	0.509736	1	NA	NA
1852	80	0.0157753	1	NA	387.5	0.0570257	1	NA	NA
4714	96.5	0.0157816	0.9999	CD8-enriched	318.5	0.0629455	0.999	CD8-enriched	NA
2303	80	0.0157964	1	NA	160	0.703226	1	NA	NA
2102	80	0.015809	1	NA	312	0.190018	1	NA	NA
4144	260	0.0158251	0.82729	CD8-enriched	697	0.753513	0.9987	CD8-enriched	NA
2620	134.5	0.0158513	0.9996	CD8-enriched	339	0.238309	1	NA	NA
536	371.5	0.015926	1.58333	CD4-enriched	743.5	0.0581941	1.9982	CD4-enriched	NA
1828	252.5	0.0159897	1	NA	724.5	0.00243829	1.9986	CD4-enriched	NA
216	52	0.0160395	1	NA	174	0.127038	1	NA	NA
2370	115	0.0160924	1	NA	377	0.170294	1	NA	NA
1815	52	0.016243	1	NA	106.5	0.219209	1	NA	NA
602	52	0.0162642	1	NA	110	0.00238477	1	NA	NA
1674	156.5	0.0162991	0.747978	CD8-enriched	425	0.566255	1	NA	NA
3021	259	0.0163615	0.747965	CD8-enriched	562	0.469068	0.973563	CD8-enriched	NA
3135	259	0.0163625	0.75	CD8-enriched	311	0.00098501	0.555389	CD8-enriched	CD8-enriched
1191	562.5	0.0163821	1.32625	CD4-enriched	1033	0.00013724	1.9974	CD4-enriched	CD4-enriched
1798	511	0.0164464	1.42415	CD4-enriched	655	0.212951	1	NA	NA
2967	135.5	0.0166639	0.9996	CD8-enriched	564	1	1	NA	NA
2501	308.5	0.0167707	1.20491	CD4-enriched	501	0.540076	1.04055	CD4-enriched	NA
1753	97.5	0.0167884	1	NA	312.5	0.0833107	1	NA	NA
1054	89	0.0168181	1	NA	113	0.000114037	0.667553	CD8-enriched	NA
2146	66	0.016849	1	NA	253	0.127085	1	NA	NA
1778	270	0.0169365	1	NA	632	0.055631	1	NA	NA
4167	217	0.0169473	1	NA	267	0.303452	1	NA	NA
672	116	0.0170069	0.9995	CD8-enriched	510	0.0953827	1.17821	CD4-enriched	NA
1719	116	0.0170127	1	NA	216.5	0.0157679	0.9987	CD8-enriched	NA
4499	561.5	0.0170173	1.2916	CD4-enriched	751	0.0217716	1.33213	CD4-enriched	CD4-enriched
1224	234	0.0170234	1	NA	643	0.265109	1.17928	CD4-enriched	NA
1103	66	0.017046	1	NA	510	0.659404	1	NA	NA
2883	642.5	0.0172192	1.22513	CD4-enriched	783	0.262659	1.12087	CD4-enriched	NA
4460	46.5	0.0172283	1	NA	130.5	0.00755595	1	NA	NA
1062	126	0.0172425	0.9996	CD8-enriched	610	0.00219013	1.49805	CD4-enriched	NA
4565	46.5	0.0172536	1	NA	116	0.00338609	1	NA	NA
2932	308	0.0173163	1	NA	698.5	0.00658938	Inf	CD4-enriched	NA
4530	98	0.0173235	1	NA	330	0.0853088	0.9993	CD8-enriched	NA
2227	219	0.0173388	0.79988	CD8-enriched	311	0.00164973	0.59922	CD8-enriched	CD8-enriched
109	107	0.0173709	0.9999	CD8-enriched	349	0.014437	0.501953	CD8-enriched	CD8-enriched
1357	89.5	0.0173804	1	NA	254	0.0586374	0.999099	CD8-enriched	NA
2271	154.5	0.0174343	1	NA	501	0.0245813	1	NA	NA
4725	116.5	0.0175035	0.9996	CD8-enriched	239	0.000351024	0.463891	CD8-enriched	CD8-enriched
4804	136.5	0.0175453	0.99985	CD8-enriched	411	0.106575	0.828938	CD8-enriched	NA
3041	140.5	0.0175804	1	NA	167.5	0.18847	1	NA	NA
342	614	0.017717	1.49955	CD4-enriched	830	0.0308841	1.43684	CD4-enriched	CD4-enriched
4689	247	0.017717	0.588743	CD8-enriched	530	0.722962	1	NA	NA
2985	74	0.0178213	1	NA	121	0.0634634	1	NA	NA
850	74	0.0178731	1	NA	333.5	0.59657	1	NA	NA
1232	251	0.0178834	1	NA	387	0.972169	1	NA	NA
184	90	0.0179135	1	NA	160	0.00232311	0.998299	CD8-enriched	NA
4745	90	0.0179135	1	NA	331	0.981199	1	NA	NA
3321	47	0.0179977	1	NA	176	0.161158	1	NA	NA
3888	82	0.0181201	1	NA	259	0.363328	1	NA	NA
481	269	0.0181761	1	NA	577	0.000687149	1.998	CD4-enriched	NA
2165	127	0.018193	0.8748	CD8-enriched	186	0.00451359	0.975088	CD8-enriched	CD8-enriched
1063	127	0.0181985	0.9998	CD8-enriched	714.5	0.112437	1.21833	CD4-enriched	NA
1314	194.5	0.0182222	0.65	CD8-enriched	657	0.327654	1.13003	CD4-enriched	NA
2396	60	0.0183816	1	NA	147	0.0804106	1	NA	NA
2674	90.5	0.0183933	1	NA	113	0.0883044	1	NA	NA
1646	99	0.0184083	1	NA	331	0.0875211	0.998099	CD8-enriched	NA
2671	108	0.0184131	1	NA	385	0.409216	1	NA	NA
4994	483.5	0.0184257	1.7499	CD4-enriched	608	0.309683	1	NA	NA
4595	108	0.0184268	0.818675	CD8-enriched	211	0.00762821	0.957896	CD8-enriched	CD8-enriched
780	483.5	0.0184384	1.2683	CD4-enriched	905	6.98296e-05	2.46591	CD4-enriched	CD4-enriched
3645	137.5	0.0184543	0.9996	CD8-enriched	221.5	0.0312658	1	NA	NA
1309	117.5	0.0185035	0.9998	CD8-enriched	615	0.418816	1.01625	CD4-enriched	NA
725	287.5	0.0185247	1	NA	402	0.653012	1	NA	NA
2298	36	0.0185285	1	NA	271	0.476152	1	NA	NA
1930	74.5	0.0185389	1	NA	320	0.640008	1	NA	NA
1574	287.5	0.0185459	1	NA	269	0.00433917	1	NA	NA
182	138	0.0189084	0.837336	CD8-enriched	408.5	0.439634	1	NA	NA
3789	390	0.0189266	1.24962	CD4-enriched	788.5	0.00226279	Inf	CD4-enriched	CD4-enriched
1883	108.5	0.0189492	0.99995	CD8-enriched	526	0.721885	1	NA	NA
576	108.5	0.0189632	1	NA	249.5	0.0193337	0.975088	CD8-enriched	NA
3418	235	0.0189986	0.666367	CD8-enriched	576	0.555962	0.79976	CD8-enriched	NA
573	347	0.019003	1.0002	CD4-enriched	608.5	0.0503525	2.26006	CD4-enriched	NA
3574	118	0.0190219	0.9999	CD8-enriched	535.5	0.296455	1	NA	NA
1831	347	0.0190251	1.25	CD4-enriched	1007	3.55688e-07	Inf	CD4-enriched	CD4-enriched
471	263.5	0.0190523	0.866071	CD8-enriched	418	0.0345095	0.782445	CD8-enriched	CD8-enriched
2569	67.5	0.0191244	1	NA	367	0.293572	1	NA	NA
2972	60.5	0.0191623	1	NA	136.5	0.0103448	1	NA	NA
3563	368	0.0191801	1.00511	CD4-enriched	1062	1.19417e-06	Inf	CD4-enriched	CD4-enriched
599	368	0.0191917	1.05572	CD4-enriched	537	0.628164	1	NA	NA
1713	75	0.0192045	1	NA	201.5	0.00306595	0.9995	CD8-enriched	NA
4493	250	0.0192318	1	NA	623.5	0.00419484	2.9961	CD4-enriched	NA
3788	507	0.0193265	2	CD4-enriched	226	0.334604	1	NA	NA
3387	54	0.0193638	1	NA	526	0.0245856	1.0028	CD4-enriched	NA
4791	558	0.0194093	1.3088	CD4-enriched	665	0.604975	1	NA	NA
956	268	0.0194397	1	NA	844	7.68525e-06	Inf	CD4-enriched	NA
1305	83	0.0194544	1	NA	733	0.138319	1.49805	CD4-enriched	NA
1602	326	0.0195203	1	NA	999	2.55019e-05	2.9943	CD4-enriched	NA
3323	168	0.0196222	1	NA	305	0.448816	1	NA	NA
1825	101.5	0.019704	1	NA	478	0.00043058	1	NA	NA
3700	196.5	0.0197605	0.749812	CD8-enriched	350	0.0148536	0.812221	CD8-enriched	CD8-enriched
3608	286.5	0.0197793	1	NA	571	0.0696398	1	NA	NA
1877	48	0.0197878	1	NA	315.5	0.301747	1	NA	NA
1985	183	0.0198344	1	NA	324	0.00606871	1	NA	NA
677	48	0.019853	1	NA	186	0.707083	1	NA	NA
4602	249.5	0.0198575	1	NA	218	0.00312909	1	NA	NA
2809	215	0.0199646	1	NA	142	0.0612826	1	NA	NA
4372	265	0.0200343	0.819636	CD8-enriched	778	0.176548	0.999	CD8-enriched	NA
158	109.5	0.0200954	1	NA	345	0.0522008	0.973165	CD8-enriched	NA
51	223	0.0201519	0.708396	CD8-enriched	365	0.0224845	0.815427	CD8-enriched	CD8-enriched
4659	305.5	0.0201758	1	NA	764	0.0718569	1.05194	CD4-enriched	NA
115	100.5	0.020188	0.99995	CD8-enriched	259	0.515907	1	NA	NA
926	305.5	0.020188	1	NA	482	0.0196433	1	NA	NA
2616	150	0.0201889	0.874625	CD8-enriched	479	0.505125	1	NA	NA
4710	167.5	0.0202593	1	NA	202	0.0148751	1	NA	NA
3690	251	0.0203654	0.708333	CD8-enriched	371	0.0416435	0.951285	CD8-enriched	CD8-enriched
3054	637.5	0.0203693	1.24553	CD4-enriched	733	0.35911	1.00133	CD4-enriched	NA
2258	388.5	0.020402	1	NA	746.5	0.00097869	1.9962	CD4-enriched	NA
1607	92	0.0204178	1	NA	447.5	0.965093	1	NA	NA
688	42.5	0.0205562	1	NA	107.5	0.0104403	1	NA	NA
2704	68.5	0.0205809	1	NA	129	0.0570539	1	NA	NA
4474	119.5	0.0206476	1	NA	288	0.484477	1	NA	NA
2214	345.5	0.0206644	1	NA	861.5	0.00510939	1.57094	CD4-enriched	NA
3998	42.5	0.0207672	1	NA	124	0.780949	1	NA	NA
2193	214.5	0.0207811	1	NA	471	0.00309892	1	NA	NA
596	84	0.0208004	1	NA	387	0.20964	0.9993	CD8-enriched	NA
3412	140	0.0209119	0.99995	CD8-enriched	491	0.832644	1	NA	NA
3754	266.5	0.0210577	0.80424	CD8-enriched	428	0.0672048	0.749024	CD8-enriched	NA
2635	285.5	0.0210837	1	NA	466	0.168274	1	NA	NA
4773	530	0.0211116	1.7493	CD4-enriched	890	0.00586142	1.62459	CD4-enriched	CD4-enriched
3492	238	0.0211403	0.633227	CD8-enriched	238	0.0344997	0.9987	CD8-enriched	CD8-enriched
1550	345	0.0212044	1	NA	957	0.000157089	4.9965	CD4-enriched	NA
3201	120	0.0212181	0.99975	CD8-enriched	295.5	0.0813448	1	NA	NA
1595	120	0.0212215	0.99955	CD8-enriched	263.5	0.0786841	1	NA	NA
4210	49	0.0214035	1	NA	103.5	0.188705	1	NA	NA
4648	69	0.0214349	1	NA	180.5	0.0463952	1	NA	NA
1255	93	0.0217113	1	NA	166	0.110239	1	NA	NA
650	93	0.0217493	1	NA	289	0.0164729	0.61157	CD8-enriched	NA
846	120.5	0.0218128	0.9999	CD8-enriched	454	0.170922	0.975088	CD8-enriched	NA
1360	55.5	0.0219493	1	NA	207	0.607087	1	NA	NA
3909	138.5	0.022073	1	NA	443	0.0853765	1	NA	NA
2374	102	0.0220982	1	NA	408	0.807064	1	NA	NA
2419	77	0.0221545	1	NA	448	0.00284519	1	NA	NA
2323	248	0.0221907	1	NA	406.5	0.13602	1	NA	NA
2825	199.5	0.0222679	0.774662	CD8-enriched	849	0.00754389	1.55696	CD4-enriched	NA
3685	93.5	0.0223605	1	NA	112	0.109582	1	NA	NA
1759	121	0.022404	0.984891	CD8-enriched	289	0.240121	1	NA	NA
900	121	0.0224147	0.9999	CD8-enriched	383	0.130399	0.998099	CD8-enriched	NA
248	284.5	0.0224332	1	NA	395	0.727785	1	NA	NA
4740	213.5	0.0224867	1	NA	835	0.0114626	2.05492	CD4-enriched	NA
3831	9.5	0.0225949	1	NA	215.5	0.530561	1	NA	NA
4453	38	0.0226949	1	NA	251	0.960923	1	NA	NA
3288	43.5	0.0226978	1	NA	320.5	0.700465	1	NA	NA
4767	240	0.0227087	0.808968	CD8-enriched	691	0.796584	1.19737	CD4-enriched	NA
3369	175.5	0.022722	0.9996	CD8-enriched	241	0.0382359	1	NA	NA
4989	303.5	0.0227293	1	NA	500	0.0613532	1.17821	CD4-enriched	NA
1478	43.5	0.0227332	1	NA	437	0.0174776	1	NA	NA
963	634	0.0228593	1.60195	CD4-enriched	620.5	0.247279	1	NA	NA
1783	28	0.0228617	1	NA	61.5	0.00132284	1	NA	NA
4236	431	0.0229658	1.00491	CD4-enriched	785	0.0196281	2.0002	CD4-enriched	CD4-enriched
2836	56	0.0230506	1	NA	255.5	0.0614817	0.999399	CD8-enriched	NA
3688	142	0.0230763	1	NA	358	0.66024	1	NA	NA
3500	70	0.023086	1	NA	331	0.133489	1	NA	NA
138	240.5	0.0231104	0.816427	CD8-enriched	377	0.00744789	0.570799	CD8-enriched	CD8-enriched
1438	112	0.0231409	1	NA	529.5	0.3325	1	NA	NA
754	94	0.0231459	1	NA	440	0.890602	1	NA	NA
3926	112	0.023161	1	NA	223	0.00436007	0.670667	CD8-enriched	NA
3274	94	0.0231707	1	NA	314	0.576713	1	NA	NA
4438	478	0.0231925	1.16627	CD4-enriched	776	0.10493	1.6645	CD4-enriched	NA
3317	553	0.0233466	1.22462	CD4-enriched	828	0.0666357	1.34133	CD4-enriched	NA
4670	213	0.0234406	1	NA	771	0.000327692	3.9988	CD4-enriched	NA
1206	164.5	0.0234874	0.89985	CD8-enriched	131	4.72179e-06	0.250976	CD8-enriched	CD8-enriched
3143	633	0.0236147	1.5	CD4-enriched	755	0.391073	0.9987	CD8-enriched	NA
4282	16	0.0236516	1	NA	363	0.868182	1	NA	NA
1919	122	0.0236544	0.99965	CD8-enriched	427.5	0.768879	1	NA	NA
4779	343	0.0236581	1.01246	CD4-enriched	615	0.00597899	2.997	CD4-enriched	CD4-enriched
743	89	0.0237551	1	NA	66	0.407978	1	NA	NA
521	265	0.0237613	1	NA	402.5	0.00254317	1	NA	NA
4524	552.5	0.0237721	1.9998	CD4-enriched	748	0.0032116	1.998	CD4-enriched	CD4-enriched
2033	247	0.02381	1	NA	896	0.000451472	Inf	CD4-enriched	NA
3723	50	0.023815	1	NA	294	0.209599	1	NA	NA
2410	112.5	0.02382	1	NA	514	0.282106	1.00391	CD4-enriched	NA
2153	578.5	0.0239275	1.9996	CD4-enriched	705	0.0731691	1.9974	CD4-enriched	NA
3284	56.5	0.0239921	1	NA	316.5	0.092606	1	NA	NA
3384	302.5	0.0241178	1	NA	599	3.03056e-05	2.49575	CD4-enriched	NA
2871	212.5	0.0243382	1	NA	531	0.105286	1	NA	NA
2132	407	0.0243551	1.22052	CD4-enriched	633	0.00885179	2.0002	CD4-enriched	CD4-enriched
4369	407	0.0243608	1.01246	CD4-enriched	503	0.930253	1.21844	CD4-enriched	NA
1202	63.5	0.0243629	1	NA	277.5	0.0481331	1	NA	NA
2289	5	0.0244639	1	NA	122	0.537902	1	NA	NA
1679	113	0.0244784	1	NA	537	0.287867	1	NA	NA
4154	113	0.0245077	1	NA	355	0.51764	1	NA	NA
535	604.5	0.0245556	1.45	CD4-enriched	768	0.32732	1.17821	CD4-enriched	NA
3211	95	0.0245684	1	NA	519	0.254142	1.0001	CD4-enriched	NA
4362	95	0.0245736	1	NA	375	0.163126	1	NA	NA
4777	33.5	0.0248041	1	NA	136	0.129937	1	NA	NA
2422	133	0.0248138	0.9997	CD8-enriched	228.5	0.0246522	0.786186	CD8-enriched	CD8-enriched
1569	133	0.0248207	1	NA	366	0.0573	0.828938	CD8-enriched	NA
2034	44.5	0.024828	1	NA	145	0.295948	1	NA	NA
2913	133	0.0248311	1	NA	389	0.0648071	0.667553	CD8-enriched	NA
890	229	0.0248323	1	NA	423	0.726246	1	NA	NA
2285	33.5	0.0248726	1	NA	249.5	0.287021	1	NA	NA
4511	302	0.0248884	1	NA	571	0.13676	1	NA	NA
48	71	0.0248913	1	NA	506	0.0201601	1.9962	CD4-enriched	NA
2652	44.5	0.0249796	1	NA	156.5	0.294844	1	NA	NA
584	113.5	0.0251954	0.99965	CD8-enriched	180	0.00119702	0.730565	CD8-enriched	CD8-enriched
1915	113.5	0.0252167	1	NA	169	0.000719164	0.609165	CD8-enriched	NA
3696	64	0.0253253	1	NA	188.5	0.0635906	1	NA	NA
4620	64	0.0253507	1	NA	230.5	0.324525	1	NA	NA
4120	178	0.025363	0.9993	CD8-enriched	587	0.285596	1.33293	CD4-enriched	NA
3546	87	0.02541	1	NA	854	2.86722e-05	2.49875	CD4-enriched	NA
794	246	0.025471	1	NA	305	0.665692	1	NA	NA
502	79	0.025491	1	NA	284	0.294147	1	NA	NA
3641	123.5	0.0255006	1	NA	408	0.983914	1	NA	NA
4894	151	0.025505	1	NA	744	0.00108927	1.9966	CD4-enriched	NA
2001	406	0.0255145	1.16627	CD4-enriched	602	0.691492	1.0001	CD4-enriched	NA
1598	630.5	0.0256127	1.22476	CD4-enriched	827	0.0680811	1.3308	CD4-enriched	NA
1573	123.5	0.0256176	0.75005	CD8-enriched	196.5	0.00707316	0.998699	CD8-enriched	CD8-enriched
1722	123.5	0.0256176	0.9999	CD8-enriched	395	0.168487	1	NA	NA
4505	124	0.0256504	1	NA	138	1	1	NA	NA
1379	29	0.0258379	1	NA	72	0.571197	1	NA	NA
2412	178.5	0.0259071	0.55002	CD8-enriched	448	0.970077	1	NA	NA
2340	321	0.0259172	1	NA	556.5	0.00203273	3.01341	CD4-enriched	NA
2705	383.5	0.0260337	1.00035	CD4-enriched	718	0.0031528	Inf	CD4-enriched	CD4-enriched
957	405.5	0.026076	1.24981	CD4-enriched	908	0.000277984	2.76048	CD4-enriched	CD4-enriched
3875	180	0.0261155	1	NA	514	0.164158	1	NA	NA
1200	475	0.0261872	1.00035	CD4-enriched	741	0.00123769	1.67667	CD4-enriched	CD4-enriched
1182	263.5	0.0262494	1	NA	954.5	0.000174056	2.60023	CD4-enriched	NA
4008	96	0.0262514	1	NA	188.5	0.247567	1	NA	NA
4939	165	0.0262787	1	NA	524	0.000111599	3.9932	CD4-enriched	NA
2962	124	0.0262855	0.833283	CD8-enriched	366	0.287858	1	NA	NA
3738	105	0.0263799	1	NA	417.5	0.368859	1	NA	NA
4513	145	0.0266538	0.9996	CD8-enriched	280	0.0519251	1	NA	NA
636	602	0.0266822	1.66617	CD4-enriched	544	0.498774	0.9993	CD8-enriched	NA
1402	228	0.0267625	1	NA	663.5	0.0499246	1.64394	CD4-enriched	NA
789	124.5	0.0270251	0.9999	CD8-enriched	477	0.651628	1	NA	NA
4159	96.5	0.0270512	1	NA	349	0.571953	1	NA	NA
3277	58	0.0271359	1	NA	120.5	0.00254701	1	NA	NA
3917	245	0.0272815	1	NA	326.5	0.41617	1	NA	NA
843	245	0.0273583	1	NA	470	0.0750379	1	NA	NA
2589	115	0.0273737	0.99995	CD8-enriched	402	0.919702	1	NA	NA
3965	320	0.0273918	1	NA	526	0.120533	1	NA	NA
2376	111	0.0274277	1	NA	353	0.0979463	1	NA	NA
940	10.5	0.0274542	1	NA	112.5	0.0238405	1	NA	NA
3225	231.5	0.0274581	0.788655	CD8-enriched	346	0.00496796	0.761457	CD8-enriched	CD8-enriched
1227	574.5	0.0274789	1.45768	CD4-enriched	621	0.549912	1.33293	CD4-enriched	NA
3938	245.5	0.0274964	0.780221	CD8-enriched	380	0.0521565	0.974753	CD8-enriched	NA
1605	205	0.0276209	0.988108	CD8-enriched	423	0.0915646	0.797435	CD8-enriched	NA
3514	17	0.0278149	1	NA	23	0.398071	1	NA	NA
4170	232	0.0279477	0.670454	CD8-enriched	285.5	0.146686	1	NA	NA
1957	157	0.0279518	0.841543	CD8-enriched	611	0.177681	1.9974	CD4-enriched	NA
2846	404	0.0279643	1.00035	CD4-enriched	720	0.428612	1.09585	CD4-enriched	NA
1028	319.5	0.0281536	1.24987	CD4-enriched	901	0.000369556	2.20839	CD4-enriched	CD4-enriched
4286	150	0.0282132	1	NA	304.5	0.272441	1	NA	NA
272	232.5	0.0284546	0.716643	CD8-enriched	490	0.15589	0.810971	CD8-enriched	NA
1706	261	0.0284919	0.670554	CD8-enriched	397	0.668924	1	NA	NA
857	600	0.0285253	1.24071	CD4-enriched	623	0.711195	1.08101	CD4-enriched	NA
4285	261	0.0285253	0.666467	CD8-enriched	516	0.339608	1	NA	NA
2444	106.5	0.0287804	1	NA	289	0.0100658	0.749324	CD8-enriched	NA
2833	106.5	0.0287907	1	NA	253	0.211661	1	NA	NA
3702	106.5	0.0288063	1	NA	621	0.382102	1	NA	NA
3907	73	0.0288284	1	NA	429	0.133485	1	NA	NA
1536	319	0.028868	1.00005	CD4-enriched	675	0.0361888	1.50586	CD4-enriched	CD4-enriched
1729	116	0.0289008	1	NA	384.5	0.139159	1	NA	NA
3995	547	0.0289634	1.33036	CD4-enriched	830	0.0638208	1.16515	CD4-enriched	NA
1055	547	0.0289654	1.19024	CD4-enriched	927	0.00178744	2.08111	CD4-enriched	CD4-enriched
2044	14	0.0292221	1	NA	238.5	0.0421885	1	NA	NA
2363	599	0.0294785	1.29202	CD4-enriched	842	0.094295	1.38444	CD4-enriched	NA
4494	599	0.0294802	1.28344	CD4-enriched	698	0.746404	1.16678	CD4-enriched	NA
74	136.5	0.0295709	0.99995	CD8-enriched	475	0.131484	1.17928	CD4-enriched	NA
3308	359.5	0.0295709	1.49992	CD4-enriched	468	0.757122	1	NA	NA
4677	59	0.0295723	1	NA	179.5	0.8288	1	NA	NA
3254	136.5	0.02961	0.9995	CD8-enriched	334	0.00932145	0.648777	CD8-enriched	CD8-enriched
448	98	0.0296678	1	NA	485	0.54791	0.999	CD8-enriched	NA
3453	77	0.0297227	1	NA	349	0.22426	1	NA	NA
3849	149.5	0.0297248	1	NA	429	0.0020972	1	NA	NA
4502	40.5	0.0297248	1	NA	358	0.48879	1	NA	NA
402	149.5	0.0297414	1	NA	515	0.00434876	Inf	CD4-enriched	NA
905	116.5	0.0297608	1	NA	169	5.04972e-05	0.49965	CD8-enriched	NA
3997	226.5	0.0298737	1	NA	469.5	0.0762761	1	NA	NA
882	572	0.0299412	1.10528	CD4-enriched	866	0.0118471	1.21761	CD4-enriched	CD4-enriched
4849	262.5	0.0299619	0.813331	CD8-enriched	593	0.671023	0.967094	CD8-enriched	NA
3294	598.5	0.0299654	1.20302	CD4-enriched	587	0.803606	0.903333	CD8-enriched	NA
3463	21.5	0.0302005	1	NA	155	0.611467	1	NA	NA
624	77	0.0302259	1	NA	271	0.251741	1	NA	NA
203	46.5	0.030293	1	NA	228	0.186585	1	NA	NA
1153	107.5	0.0305139	1	NA	327	0.0789312	0.9997	CD8-enriched	NA
1242	234.5	0.0305373	0.714676	CD8-enriched	620	0.690356	0.998299	CD8-enriched	NA
117	117	0.0305838	1	NA	420	0.898388	1	NA	NA
3767	148	0.0307536	0.874712	CD8-enriched	931	0.00467773	1.64394	CD4-enriched	NA
3002	338	0.0307801	1	NA	851	0.00709481	2.9961	CD4-enriched	NA
1927	338	0.0307934	1	NA	815	3.72881e-05	Inf	CD4-enriched	NA
1642	90	0.030823	1	NA	500	0.126485	1	NA	NA
605	261	0.0308635	1	NA	385	0.00747309	1	NA	NA
1771	74	0.030926	1	NA	153	0.00281652	0.9993	CD8-enriched	NA
3307	597.5	0.030951	1.22494	CD4-enriched	574	0.543084	0.865036	CD8-enriched	NA
3352	74	0.0309517	1	NA	170	0.0493609	1	NA	NA
1060	249	0.0309782	0.633333	CD8-enriched	341	0.0185461	0.749324	CD8-enriched	CD8-enriched
2840	358.5	0.0311093	1.00015	CD4-enriched	914	0.000842237	2.3303	CD4-enriched	CD4-enriched
708	30.5	0.031202	1	NA	256.5	0.405034	1	NA	NA
4330	41	0.0312194	1	NA	285	0.319392	1	NA	NA
4092	82	0.0313155	1	NA	186	0.0577293	1	NA	NA
1264	243	0.0313385	1	NA	751	0.0085385	2.07665	CD4-enriched	NA
1456	264	0.0314622	0.833048	CD8-enriched	501	0.130073	0.947479	CD8-enriched	NA
1040	597	0.0314693	1.29413	CD4-enriched	837	0.103887	1.22113	CD4-enriched	NA
2409	279	0.0315303	1	NA	1046	2.70018e-06	4.9985	CD4-enriched	NA
2076	163	0.0317484	1	NA	279	0.0855702	1	NA	NA
915	110	0.031794	1	NA	324.5	0.436974	1	NA	NA
3689	163	0.0318229	1	NA	697	0.00695949	1	NA	NA
37	138	0.0318667	0.9998	CD8-enriched	639	0.43048	1	NA	NA
4224	60	0.0318967	1	NA	159	0.082829	1	NA	NA
2139	160	0.0320183	0.9995	CD8-enriched	506	0.206022	0.94169	CD8-enriched	NA
2960	317	0.0322733	1	NA	706	0.0714332	1.9974	CD4-enriched	NA
4558	297.5	0.0322909	1	NA	609.5	0.301685	1.5779	CD4-enriched	NA
2861	4	0.0323566	1	NA	263	0.99254	1	NA	NA
1731	278.5	0.0324297	1	NA	571	0.0696369	1.999	CD4-enriched	NA
3120	31	0.0325645	1	NA	131	0.00453868	1	NA	NA
2003	8.5	0.0327679	1	NA	172.5	0.529567	1	NA	NA
1217	91	0.0328401	1	NA	366	0.198449	1	NA	NA
4152	14.5	0.0329399	1	NA	292	0.173631	1	NA	NA
1890	149.5	0.0329873	0.99955	CD8-enriched	325.5	0.258863	1	NA	NA
1397	109	0.0331182	0.99995	CD8-enriched	105.5	0.0053896	1	NA	NA
3865	118.5	0.0331502	0.9997	CD8-enriched	467.5	0.576337	1	NA	NA
1080	118.5	0.0331708	1	NA	371	0.220342	1	NA	NA
2647	469	0.0332124	1.0002	CD4-enriched	522.5	0.378038	1	NA	NA
4737	100	0.0333516	1	NA	257	0.00926407	0.9987	CD8-enriched	NA
2468	493	0.0333937	1.16667	CD4-enriched	721	0.0492314	1.24937	CD4-enriched	CD4-enriched
404	60.5	0.0334034	1	NA	238	0.210196	1	NA	NA
661	266	0.0335705	0.76927	CD8-enriched	671	0.943954	1.03833	CD4-enriched	NA
3594	259.5	0.0338869	1	NA	843	8.12985e-06	Inf	CD4-enriched	NA
950	237.5	0.0338997	0.708175	CD8-enriched	460	0.382102	1	NA	NA
4415	259.5	0.0339013	1	NA	593	0.149033	1	NA	NA
1096	91.5	0.0339084	1	NA	309	0.376345	1	NA	NA
1011	422	0.0339402	1.00491	CD4-enriched	542	0.0344953	1.49925	CD4-enriched	CD4-enriched
2539	129	0.03403	0.99985	CD8-enriched	295	0.187243	1	NA	NA
278	594.5	0.0341147	1.49948	CD4-enriched	917	0.0174932	1.427	CD4-enriched	CD4-enriched
2491	75.5	0.0344725	1	NA	171	0.000272005	0.49915	CD8-enriched	NA
2876	377.5	0.0345708	1	NA	515	0.430836	1	NA	NA
728	134.5	0.0346056	1	NA	299	0.799588	1	NA	NA
678	15	0.0349025	1	NA	182	0.185742	1	NA	NA
834	129.5	0.03498	1	NA	562	0.437709	1.0001	CD4-enriched	NA
1440	129.5	0.03498	1	NA	527	0.919083	1	NA	NA
85	119.5	0.034987	1	NA	472	0.792873	1	NA	NA
2325	110	0.0351082	0.9997	CD8-enriched	487	0.870507	1	NA	NA
3370	176.5	0.0354383	1	NA	733	1.75402e-06	Inf	CD4-enriched	NA
2129	101	0.0354638	1	NA	394	0.476026	1	NA	NA
3218	277	0.0355169	1	NA	545	0.00359522	3.9972	CD4-enriched	NA
4723	109	0.0355889	1	NA	107	0.643518	1	NA	NA
4266	76	0.0356723	1	NA	339.5	0.0451176	0.566912	CD8-enriched	NA
2457	241	0.0357227	1	NA	523.5	0.00283442	Inf	CD4-enriched	NA
4927	15	0.0357485	1	NA	320	0.299314	1	NA	NA
3522	130	0.0358832	0.99995	CD8-enriched	569	0.759673	1.49865	CD4-enriched	NA
4582	315	0.0359483	1	NA	850	0.000735638	1.95018	CD4-enriched	NA
3904	66	0.0360975	1	NA	40	0.088349	1	NA	NA
1387	110.5	0.0361132	1	NA	448	0.264127	1	NA	NA
4149	258.5	0.0361264	1	NA	302	0.0248837	1	NA	NA
4863	376.5	0.036186	1	NA	670.5	0.0851821	1.9974	CD4-enriched	NA
1904	48.5	0.0362023	1	NA	94	0.0569832	1	NA	NA
3385	283.5	0.0362258	0.756978	CD8-enriched	362	0.0207308	0.788952	CD8-enriched	CD8-enriched
2333	191.5	0.0362323	1	NA	432.5	0.224551	1	NA	NA
2199	37	0.036447	1	NA	207	0.828807	1	NA	NA
2870	9	0.0364857	1	NA	59.5	1	1	NA	NA
4352	163	0.0364911	0.99985	CD8-enriched	651	0.133289	1.17821	CD4-enriched	NA
1419	101.5	0.0365953	1	NA	506	0.206022	0.748724	CD8-enriched	NA
4744	334.5	0.0367713	1	NA	618.5	0.00146354	1.94633	CD4-enriched	NA
20	130.5	0.0368112	0.938955	CD8-enriched	423	0.404045	1	NA	NA
2103	176	0.0368992	1	NA	69.5	0.00736876	1	NA	NA
2606	269	0.0369479	0.85373	CD8-enriched	369	0.00593932	0.761457	CD8-enriched	CD8-enriched
2359	240.5	0.0370177	1	NA	747	0.000225253	Inf	CD4-enriched	NA
1504	84.5	0.0370348	1	NA	516	0.607818	1	NA	NA
2520	295	0.0371733	1	NA	960	0.000138781	Inf	CD4-enriched	NA
1737	295	0.0371979	1	NA	622.5	0.373234	1.17928	CD4-enriched	NA
2889	258	0.0372693	1	NA	747	0.00973983	Inf	CD4-enriched	NA
2779	226.5	0.0374244	0.878205	CD8-enriched	374	0.0179108	0.863964	CD8-enriched	CD8-enriched
1683	62	0.0375638	1	NA	92	0.100395	1	NA	NA
1664	539.5	0.0375833	1.24975	CD4-enriched	561	0.611936	1	NA	NA
2699	66	0.0376329	1	NA	342	0.00732559	1	NA	NA
2039	334	0.0376581	1	NA	482	0.00165559	1.998	CD4-enriched	NA
2282	276	0.0376875	1	NA	978	6.47077e-05	2.74532	CD4-enriched	NA
967	131	0.0377543	1	NA	706	0.354915	1.35969	CD4-enriched	NA
61	85	0.037766	1	NA	292.5	0.600562	1	NA	NA
4081	147	0.0377921	1	NA	167	0.38601	1	NA	NA
529	152.5	0.0378864	0.99955	CD8-enriched	386.5	0.140738	0.999	CD8-enriched	NA
4290	314	0.0378931	1	NA	447	0.430418	1	NA	NA
4721	86	0.03792	1	NA	457	0.353392	1	NA	NA
1147	23	0.0379723	1	NA	202	0.293964	1	NA	NA
4165	164	0.0381878	0.9999	CD8-enriched	197	0.00722402	0.999	CD8-enriched	CD8-enriched
495	539	0.0382359	1.06691	CD4-enriched	748	0.428327	1.07336	CD4-enriched	NA
1366	257.5	0.0383803	1	NA	530.5	0.00707843	2.9961	CD4-enriched	NA
3550	354	0.0386745	1	NA	1039	3.82681e-06	2.012	CD4-enriched	NA
1876	102.5	0.0387651	1	NA	222	0.617244	1	NA	NA
3281	313.5	0.0389101	1	NA	845	0.000895789	Inf	CD4-enriched	NA
1196	294	0.0392889	1	NA	461	0.325183	1	NA	NA
154	294	0.0392953	1	NA	916	0.00257786	1.74667	CD4-enriched	NA
3449	32.5	0.0394191	1	NA	113.5	0.00170464	1	NA	NA
2286	214.5	0.0394508	0.589565	CD8-enriched	258.5	0.0423912	1	NA	NA
3752	353.5	0.039606	1	NA	630.5	0.48491	1	NA	NA
1226	257	0.0396157	1	NA	633	0.05411	1.17928	CD4-enriched	NA
1909	222.5	0.039622	1	NA	236	0.127524	1	NA	NA
3439	222.5	0.039622	1	NA	613	0.0920788	1	NA	NA
546	257	0.0396316	1	NA	553	0.00830494	1.49805	CD4-enriched	NA
909	333	0.0396446	1	NA	509	0.928048	1	NA	NA
864	132	0.0396865	1	NA	301	0.144736	1	NA	NA
4385	333	0.0396865	1	NA	709	0.339608	1.04055	CD4-enriched	NA
3543	103	0.0398907	1	NA	761	0.00608998	2.9961	CD4-enriched	NA
4974	275	0.0398907	1	NA	651	0.00435876	Inf	CD4-enriched	NA
2134	313	0.0399385	1	NA	406	0.008146	1.21833	CD4-enriched	NA
1779	103	0.0399409	1	NA	342	0.254142	1	NA	NA
4527	275	0.0399481	1	NA	782	0.000827087	Inf	CD4-enriched	NA
550	206	0.0399911	1	NA	336	0.32574	1	NA	NA
2738	177	0.0400937	0.833267	CD8-enriched	45	0.000199862	1	NA	NA
4376	63	0.0403445	1	NA	422.5	0.162028	1	NA	NA
1261	257	0.0403796	0.753679	CD8-enriched	624	0.715778	1.0001	CD4-enriched	NA
2707	293.5	0.0404138	1	NA	804	0.011262	4.87377	CD4-enriched	NA
2047	38	0.0405521	1	NA	338.5	0.647786	1	NA	NA
1216	353	0.0405613	1.00005	CD4-enriched	844	4.76025e-05	1.9966	CD4-enriched	CD4-enriched
797	132.5	0.0406864	1	NA	481.5	0.712228	1	NA	NA
3624	239	0.0407528	1	NA	387.5	0.396224	1	NA	NA
4735	86	0.040771	1	NA	250.5	0.294508	1	NA	NA
4961	94.5	0.0408111	1	NA	269.5	0.638226	1	NA	NA
1849	86	0.0408257	1	NA	315	0.587025	1	NA	NA
4343	94.5	0.0408354	1	NA	220	0.283689	1	NA	NA
2898	239	0.0408622	1	NA	557.5	0.00683348	2.92226	CD4-enriched	NA
8	229	0.0408672	0.750113	CD8-enriched	596	0.738879	1	NA	NA
1623	256.5	0.0408842	1	NA	712	0.00397831	1.96368	CD4-enriched	NA
4197	243	0.0409084	0.833458	CD8-enriched	552	0.30031	0.960372	CD8-enriched	NA
3344	537	0.0409133	1.49977	CD4-enriched	846	0.0446558	1.33213	CD4-enriched	CD4-enriched
3455	272.5	0.041246	0.71425	CD8-enriched	517	0.344662	0.9987	CD8-enriched	NA
3446	33	0.0413072	1	NA	240.5	0.0370177	1	NA	NA
2666	7	0.0414911	1	NA	622.5	0.000264691	Inf	CD4-enriched	NA
835	373.5	0.0415181	1	NA	605	0.484412	1.3993	CD4-enriched	NA
2668	143.5	0.0415312	0.99975	CD8-enriched	396	0.716932	1	NA	NA
3213	293	0.0415325	1	NA	861	0.0136266	2.9961	CD4-enriched	NA
3287	33	0.0416535	1	NA	131	0.896648	1	NA	NA
2782	417	0.0418915	1.05978	CD4-enriched	821	0.139858	1.23295	CD4-enriched	NA
2242	289	0.0419578	0.805472	CD8-enriched	470	0.0711698	0.828938	CD8-enriched	NA
1726	123	0.0419748	1	NA	683	0.0286511	1.9974	CD4-enriched	NA
1571	56.5	0.0420044	1	NA	333	0.0378099	0.660528	CD8-enriched	NA
4065	312	0.0420829	1	NA	617.5	6.18208e-05	3.9924	CD4-enriched	NA
3710	95	0.0421617	1	NA	592	0.403553	1.46263	CD4-enriched	NA
1624	104	0.0423451	1	NA	713	0.0602221	1.96368	CD4-enriched	NA
3813	274	0.0423451	1	NA	512	0.015778	1.0001	CD4-enriched	NA
172	292.5	0.0426438	1	NA	728	0.00666081	1.9986	CD4-enriched	NA
151	113.5	0.0426572	1	NA	327	0.181971	1	NA	NA
2334	113.5	0.0426841	1	NA	416	0.118555	0.778745	CD8-enriched	NA
4923	292.5	0.0426841	1	NA	1037	5.72887e-07	Inf	CD4-enriched	NA
821	24	0.0429245	1	NA	459	0.106472	1	NA	NA
3605	71	0.0430064	1	NA	422	0.0810472	1	NA	NA
1075	311.5	0.0430903	1	NA	561	0.290704	1	NA	NA
589	71	0.0431029	1	NA	218	0.00211845	0.730565	CD8-enriched	NA
3367	587	0.043221	1.71869	CD4-enriched	753	0.163734	1.09585	CD4-enriched	NA
2892	144.5	0.0434896	0.99975	CD8-enriched	284	0.0585016	1	NA	NA
1654	87	0.0434943	1	NA	93	0.283973	1	NA	NA
3742	416	0.0436396	1	NA	757	0.0182799	3.9948	CD4-enriched	NA
2712	114	0.0437942	1	NA	79.5	0.00294638	1	NA	NA
2879	79	0.0438717	1	NA	269	0.0589385	1	NA	NA
2591	79	0.0439364	1	NA	605	0.112316	1.9974	CD4-enriched	NA
3099	221	0.0439795	1	NA	552.5	0.00248762	1.9994	CD4-enriched	NA
2244	217.5	0.0439805	0.91049	CD8-enriched	417	0.179006	0.998299	CD8-enriched	NA
3993	189	0.0440306	1	NA	525	0.223172	1.21844	CD4-enriched	NA
2234	613	0.0441031	1.21111	CD4-enriched	1065	0.000167587	1.22956	CD4-enriched	CD4-enriched
1404	311	0.0441128	1	NA	367	0.965296	1	NA	NA
3653	64	0.0441143	1	NA	343	0.267936	1	NA	NA
2946	189	0.0441283	1	NA	220.5	0.00239948	1	NA	NA
169	124	0.0442368	1	NA	598	0.0117217	1.4985	CD4-enriched	NA
4995	156	0.0442495	0.89951	CD8-enriched	345	0.123669	1	NA	NA
1870	124	0.0442679	1	NA	379	0.367975	1	NA	NA
2675	372	0.0443796	1.16653	CD4-enriched	787	0.00239441	1.95018	CD4-enriched	CD4-enriched
1451	260	0.0444629	0.718475	CD8-enriched	446	0.422891	1	NA	NA
3358	105	0.0447389	1	NA	195	0.0503036	1	NA	NA
1190	96	0.0447576	1	NA	319	0.719575	1	NA	NA
261	96	0.0447662	1	NA	466	0.937439	1	NA	NA
2416	105	0.0448238	1	NA	280.5	0.0204224	0.990793	CD8-enriched	NA
1510	87.5	0.0449125	1	NA	123	0.000117628	0.410984	CD8-enriched	NA
769	114.5	0.0449989	1	NA	129	0.0202167	1	NA	NA
1110	114.5	0.0449989	1	NA	222	0.00703171	0.828938	CD8-enriched	NA
924	509	0.0453217	1.50451	CD4-enriched	517	0.416345	1	NA	NA
2110	156.5	0.0453824	0.99965	CD8-enriched	366	0.742955	1	NA	NA
2454	254.5	0.0458729	1	NA	903	1.97775e-06	7.0007	CD4-enriched	NA
4775	330	0.0459713	1	NA	470.5	0.00318484	Inf	CD4-enriched	NA
2801	330	0.0460001	1	NA	559.5	0.639467	1	NA	NA
3491	96.5	0.0460837	1	NA	396	0.938816	1	NA	NA
3602	204	0.0462125	1	NA	235	0.71316	1	NA	NA
3601	204	0.0463135	1	NA	561	0.00161558	1.5779	CD4-enriched	NA
3771	107	0.0463214	1	NA	243	0.00821443	1	NA	NA
2843	204	0.0463387	1	NA	743.5	0.0581941	2.1917	CD4-enriched	NA
2938	237	0.046429	1	NA	666	0.0948038	1.49805	CD4-enriched	NA
89	24.5	0.0465606	1	NA	157	0.852669	1	NA	NA
1059	558.5	0.0466544	1.12961	CD4-enriched	837	0.103887	1.47226	CD4-enriched	NA
937	350	0.0466589	1	NA	560	0.00170084	2.48681	CD4-enriched	NA
4157	261.5	0.0466643	0.793713	CD8-enriched	480	0.129629	0.7996	CD8-enriched	NA
56	119	0.0467587	1	NA	565.5	0.00127738	1.03833	CD4-enriched	NA
1860	80	0.0469525	1	NA	274	0.0685619	1	NA	NA
4358	135.5	0.0470975	0.99975	CD8-enriched	143	0.00290851	1	NA	NA
4024	272	0.0473923	1	NA	585	0.0189959	1.5067	CD4-enriched	NA
645	106	0.0474162	1	NA	289	0.0676776	1	NA	NA
4902	436.5	0.0474187	1.25005	CD4-enriched	402	0.716723	1	NA	NA
2221	157.5	0.0474549	0.708283	CD8-enriched	487	0.930253	1	NA	NA
901	65	0.0474824	1	NA	265	0.584304	1	NA	NA
482	146.5	0.0475633	0.9999	CD8-enriched	213	0.150972	1	NA	NA
2961	254	0.0475865	1	NA	739	0.00134613	1.9986	CD4-enriched	NA
2229	188	0.0476581	1	NA	158	0.314206	1	NA	NA
2804	20.5	0.0479348	1	NA	440.5	0.181813	1	NA	NA
1567	483	0.0481141	1.25025	CD4-enriched	892	0.00551516	2.9985	CD4-enriched	CD4-enriched
2010	483	0.0481172	1.49955	CD4-enriched	1061	4.43936e-05	2.20839	CD4-enriched	CD4-enriched
1603	262.5	0.0481669	0.77492	CD8-enriched	419	0.0548796	0.693702	CD8-enriched	NA
1036	116	0.0487817	1	NA	550.5	0.352485	1	NA	NA
687	116	0.0488476	1	NA	144.5	0.438498	1	NA	NA
3573	349	0.0489011	1	NA	891	0.000131337	2.68267	CD4-enriched	NA
429	253.5	0.0489921	1	NA	813	0.0213008	2.9961	CD4-enriched	NA
1424	97.5	0.0490194	1	NA	607	0.0225651	1.9974	CD4-enriched	NA
1900	126	0.0490615	1	NA	419	0.690835	1	NA	NA
1939	309	0.049088	1	NA	640	0.0917298	1	NA	NA
4504	531.5	0.0491023	1.23549	CD4-enriched	689	0.811087	1.04366	CD4-enriched	NA
3922	194.5	0.0492767	0.833267	CD8-enriched	485	0.00549717	1	NA	NA
2494	65.5	0.0492853	1	NA	66	0.0170403	1	NA	NA
497	58.5	0.0493461	1	NA	339.5	0.0745329	1	NA	NA
2452	13.5	0.0494208	1	NA	90	0.00602261	1	NA	NA
2135	236	0.0494652	1	NA	439	0.917432	1	NA	NA
1519	136.5	0.04948	1	NA	400	0.674064	1	NA	NA
480	609	0.0496308	1.05376	CD4-enriched	904	0.00379566	1.79694	CD4-enriched	CD4-enriched
2649	73	0.0497635	1	NA	168	0.00975515	1	NA	NA
807	221	0.0498374	0.89986	CD8-enriched	465	0.297253	1	NA	NA
235	52	0.0498602	1	NA	135	0.467541	1	NA	NA
4543	147.5	0.0499922	0.9999	CD8-enriched	206	0.00623168	0.547979	CD8-enriched	CD8-enriched
3312	116.5	0.0500708	1	NA	221	0.0498537	1	NA	NA
1875	271	0.0500848	1	NA	209	0.639424	1	NA	NA
1126	74	0.0500903	1	NA	240	0.00202108	1	NA	NA
3944	107	0.0501428	1	NA	452	0.336335	0.9993	CD8-enriched	NA
1721	116.5	0.0501526	1	NA	665	0.0970614	1.67133	CD4-enriched	NA
1705	271	0.0501925	1	NA	560	0.0945873	1.9994	CD4-enriched	NA
121	107	0.050209	1	NA	727	0.0421354	2.9961	CD4-enriched	NA
4011	308.5	0.0503055	1	NA	258	0.241825	1	NA	NA
1434	308.5	0.0503525	1	NA	704	0.0357713	1.92074	CD4-enriched	NA
3391	582	0.0503547	1.50008	CD4-enriched	1039	0.000431944	1.999	CD4-enriched	NA
3720	98	0.0504699	1	NA	290	0.688207	1	NA	NA
3860	369	0.0505956	1	NA	858	0.00570732	1.9986	CD4-enriched	NA
1704	137	0.050696	0.99995	CD8-enriched	482	0.884017	1	NA	NA
3842	235.5	0.0510762	1	NA	476	0.000493177	2.09775	CD4-enriched	NA
3526	289	0.0515172	1	NA	879	0.0199951	1.70582	CD4-enriched	NA
4757	202.5	0.0515609	1	NA	622.5	4.48396e-05	1.95018	CD4-enriched	NA
4190	59	0.051568	1	NA	255.5	0.226374	1	NA	NA
205	308	0.0516168	1	NA	774	0.0109086	1.64394	CD4-enriched	NA
775	295.5	0.0518546	0.724697	CD8-enriched	286	0.00118354	0.664529	CD8-enriched	NA
2796	137.5	0.0519121	1	NA	612	0.0944462	1.0001	CD4-enriched	NA
2109	280	0.0519227	0.70871	CD8-enriched	528	0.207406	0.966041	CD8-enriched	NA
4148	296	0.051955	0.708183	CD8-enriched	399	0.0135148	0.698183	CD8-enriched	NA
3046	218.5	0.0519615	1	NA	1123	3.91022e-07	Inf	CD4-enriched	NA
2015	555	0.0520888	1.41627	CD4-enriched	771	0.0119759	1.3985	CD4-enriched	NA
292	265	0.0520915	0.666667	CD8-enriched	316	0.0232806	0.894223	CD8-enriched	NA
2859	555	0.0520994	1.16234	CD4-enriched	417	0.0336935	0.851702	CD8-enriched	NA
4454	52.5	0.0521196	1	NA	407	0.406663	1	NA	NA
1630	52.5	0.0521606	1	NA	115	0.0773911	1	NA	NA
4736	607	0.0526126	1.58333	CD4-enriched	666	0.786936	1.04055	CD4-enriched	NA
4212	90	0.0526233	1	NA	267	0.0346663	1	NA	NA
1659	235	0.0526661	1	NA	541.5	0.0134108	1.21844	CD4-enriched	NA
3713	90	0.0526768	1	NA	346	0.543823	1	NA	NA
262	280.5	0.0526994	0.763048	CD8-enriched	458	0.0839995	0.777077	CD8-enriched	NA
4268	288.5	0.0528664	1	NA	579	0.000614852	2.49775	CD4-enriched	NA
3960	108	0.0529058	1	NA	255	0.0378311	0.660528	CD8-enriched	NA
1821	307.5	0.0529494	1	NA	789	0.000614212	2.0002	CD4-enriched	NA
2328	138	0.0531211	1	NA	598	0.922379	0.9995	CD8-enriched	NA
2769	327	0.0531777	1	NA	743	0.0588943	1.9994	CD4-enriched	NA
2383	186.5	0.0533015	1	NA	464.5	0.00104221	1.9974	CD4-enriched	NA
954	171.5	0.0533272	1	NA	447.5	0.00292881	1.999	CD4-enriched	NA
2137	66.5	0.0533801	1	NA	254	0.859003	1	NA	NA
1079	389	0.0535359	1	NA	729	0.0005331	2.997	CD4-enriched	NA
2074	237	0.0537522	0.928756	CD8-enriched	445.5	0.145271	0.9993	CD8-enriched	NA
1847	218	0.0537596	1	NA	455	0.484031	1	NA	NA
2344	128	0.0540358	1	NA	196	0.00692649	0.999399	CD8-enriched	NA
1941	197	0.0542615	0.9995	CD8-enriched	622	0.0729495	1.45975	CD4-enriched	NA
3952	307	0.0542682	1	NA	656	0.000211084	Inf	CD4-enriched	NA
3340	118	0.0542767	1	NA	227	0.00509728	0.821969	CD8-enriched	NA
4226	288	0.0542845	1	NA	257	0.0114195	1	NA	NA
1429	53	0.0543158	1	NA	181	0.122913	1	NA	NA
4732	118	0.0543236	1	NA	312.5	0.404342	1	NA	NA
5	90.5	0.0543632	1	NA	221	0.125658	1	NA	NA
1436	223.5	0.0544137	0.846868	CD8-enriched	654	0.68339	1	NA	NA
2909	138.5	0.0544306	0.99985	CD8-enriched	358	0.244894	1	NA	NA
1294	157	0.0544631	1	NA	414	0.0473092	1	NA	NA
1641	108.5	0.0545796	1	NA	316	0.139604	1	NA	NA
3820	149.5	0.0545961	1	NA	629	0.494889	1.3316	CD4-enriched	NA
4033	503.5	0.0546559	1.29185	CD4-enriched	727	0.256798	1.39637	CD4-enriched	NA
904	149.5	0.0547589	0.99975	CD8-enriched	35	0.0166471	1	NA	NA
4127	149.5	0.0547706	1	NA	548	0.368324	1.3308	CD4-enriched	NA
4328	99.5	0.0551096	1	NA	249.5	0.793474	1	NA	NA
2596	117.5	0.0551111	1	NA	346	0.0560184	1	NA	NA
4145	99.5	0.0551194	1	NA	449	0.320118	0.999	CD8-enriched	NA
4174	282	0.0551266	0.812933	CD8-enriched	550	0.291647	0.877179	CD8-enriched	NA
2085	282	0.0551291	0.666667	CD8-enriched	421	0.0574419	0.609221	CD8-enriched	NA
4501	99.5	0.0551488	1	NA	491.5	0.827935	1	NA	NA
1758	455.5	0.0552585	1	NA	544	0.143105	1.49805	CD4-enriched	NA
3832	82.5	0.0554714	1	NA	117.5	0.144136	1	NA	NA
4579	82.5	0.0554964	1	NA	561	6.90923e-06	1.998	CD4-enriched	NA
911	185	0.0555034	0.749775	CD8-enriched	470	0.322449	1	NA	NA
354	128.5	0.055643	0.9998	CD8-enriched	462.5	0.683129	1	NA	NA
4450	306.5	0.0556502	1	NA	754	0.000159205	Inf	CD4-enriched	NA
2754	60	0.0557703	1	NA	188	0.0623843	1	NA	NA
1380	527.5	0.0558944	1.34995	CD4-enriched	840	0.0239434	1.32106	CD4-enriched	NA
1315	346	0.055983	1.12494	CD4-enriched	851	6.06893e-07	3.9948	CD4-enriched	NA
1432	234	0.0560051	1	NA	294.5	0.0116452	1	NA	NA
236	269	0.0561348	1	NA	756	0.0188262	1.64394	CD4-enriched	NA
3686	211	0.0562682	0.9994	CD8-enriched	362	0.0329818	0.666333	CD8-enriched	NA
4871	211	0.056272	0.780141	CD8-enriched	619.5	0.948446	1	NA	NA
2472	238.5	0.056511	0.708467	CD8-enriched	476	0.252788	0.9997	CD8-enriched	NA
2795	238.5	0.056511	0.750075	CD8-enriched	503	0.278252	0.973165	CD8-enriched	NA
2068	604.5	0.0565429	1.2	CD4-enriched	776	0.291647	1.17821	CD4-enriched	NA
1724	100	0.0567399	1	NA	467	0.94705	1	NA	NA
2598	156.5	0.056785	1	NA	236	0.127462	1	NA	NA
766	578	0.0567906	1.50008	CD4-enriched	717	0.0246897	1.46113	CD4-enriched	NA
405	283	0.0567932	0.865858	CD8-enriched	386	0.00954854	0.666266	CD8-enriched	NA
4428	306	0.0569088	1	NA	678	0.00471504	Inf	CD4-enriched	NA
125	387.5	0.0569365	1.66627	CD4-enriched	602	0.0100519	1.49865	CD4-enriched	NA
1222	387.5	0.0570455	1	NA	845	0.00299436	3.31258	CD4-enriched	NA
4292	41.5	0.0571255	1	NA	75	0.0332358	1	NA	NA
613	75	0.0572386	1	NA	133	0.00862367	1	NA	NA
4987	287	0.0572478	1	NA	739	0.030524	1.24337	CD4-enriched	NA
1058	345.5	0.0572898	1	NA	738	0.0313726	1.6635	CD4-enriched	NA
1539	83	0.0573441	1	NA	221.5	0.0811764	1	NA	NA
3430	109.5	0.0573658	1	NA	160.5	0.088175	1	NA	NA
4421	109.5	0.0573748	1	NA	309.5	0.934724	1	NA	NA
545	217	0.0573822	1	NA	481	0.0204752	1.0001	CD4-enriched	NA
929	217	0.057395	1	NA	513	0.087353	1.21844	CD4-enriched	NA
2158	4	0.0574707	1	NA	177	0.104506	1	NA	NA
3757	233.5	0.0577796	1	NA	407	0.406629	1	NA	NA
2799	60.5	0.0579776	1	NA	268	0.0221276	0.9993	CD8-enriched	NA
4063	325	0.0583128	1	NA	875	9.46925e-06	Inf	CD4-enriched	NA
1208	129.5	0.0584501	1	NA	355	0.067462	0.753352	CD8-enriched	NA
285	284	0.0584989	0.770428	CD8-enriched	688	0.629334	1.12939	CD4-enriched	NA
4637	8.5	0.0585114	1	NA	243.5	0.829004	1	NA	NA
3677	31	0.058941	1	NA	37	0.0365804	1	NA	NA
2811	54	0.0589464	1	NA	543	0.0333171	1.4985	CD4-enriched	NA
1696	31	0.0589834	1	NA	23.5	0.000524922	1	NA	NA
178	54	0.0590128	1	NA	89.5	0.575453	1	NA	NA
3286	18	0.0590946	1	NA	51	0.0799955	1	NA	NA
4350	110	0.0590983	1	NA	367	0.820968	1	NA	NA
446	268	0.059245	1	NA	711	0.00413267	1.64394	CD4-enriched	NA
4885	83.5	0.0592686	1	NA	234.5	0.0305352	1	NA	NA
2996	501	0.0593899	1.42586	CD4-enriched	780	0.274829	1.19615	CD4-enriched	NA
3996	233	0.0595656	1	NA	370	1	1	NA	NA
4937	92	0.0595656	1	NA	323	0.672708	1	NA	NA
4463	185	0.0596153	1	NA	702.5	0.373305	1.50586	CD4-enriched	NA
4413	408	0.059837	1	NA	468	0.84143	1	NA	NA
1212	286	0.0602268	1.0001	CD4-enriched	591.5	0.00138382	1.9982	CD4-enriched	NA
1534	286	0.060285	1	NA	450	0.00935597	1	NA	NA
4686	170	0.0604717	1	NA	582.5	0.000505949	Inf	CD4-enriched	NA
4626	61	0.0605106	1	NA	278	0.391873	1	NA	NA
3457	26.5	0.0607886	1	NA	95	0.000112396	0.525968	CD8-enriched	NA
3088	42	0.0610839	1	NA	480.5	0.00687799	1	NA	NA
1885	48	0.061099	1	NA	182	0.0492747	1	NA	NA
3445	324	0.0611085	1	NA	878	0.000231547	2.59582	CD4-enriched	NA
574	152	0.0612551	1	NA	566	0.587952	1	NA	NA
3580	84	0.0612593	1	NA	332	0.77437	1	NA	NA
2045	216	0.0612725	1	NA	291	0.114389	1	NA	NA
4577	200	0.0614117	1	NA	554	0.494781	1	NA	NA
193	255.5	0.0614722	0.669124	CD8-enriched	417	0.12107	0.975088	CD8-enriched	NA
1752	364.5	0.0614872	1	NA	755	0.00746959	1.66583	CD4-enriched	NA
3150	155.5	0.0616121	1	NA	330.5	0.00382491	1	NA	NA
1462	68.5	0.0617784	1	NA	254.5	0.467462	1	NA	NA
3540	120.5	0.0618235	1	NA	421	0.0839831	1	NA	NA
1143	200.5	0.0618487	0.99985	CD8-enriched	858	0.000124142	4.995	CD4-enriched	NA
2000	120.5	0.0618573	1	NA	419	0.69081	1	NA	NA
2941	101.5	0.0619153	1	NA	407	0.146203	0.797435	CD8-enriched	NA
4763	25.5	0.0620392	1	NA	248	0.310825	1	NA	NA
2373	343.5	0.0626431	1	NA	647	0.382641	1	NA	NA
1869	131	0.0627736	1	NA	142	0.00032366	0.552097	CD8-enriched	NA
872	93	0.0632637	1	NA	182	0.449149	1	NA	NA
3879	93	0.0632876	1	NA	451	0.398503	1	NA	NA
2622	232	0.0633235	1	NA	606	0.320554	1	NA	NA
4928	76.5	0.0634445	1	NA	162	0.356355	1	NA	NA
4592	228	0.0634937	0.774885	CD8-enriched	433	0.0749834	0.786186	CD8-enriched	NA
3765	18.5	0.0636244	1	NA	90.5	0.152789	1	NA	NA
3559	249	0.0636782	1	NA	685.5	0.00097398	1.66383	CD4-enriched	NA
1862	249	0.0637317	1	NA	592	0.771044	1	NA	NA
3999	18.5	0.0638678	1	NA	122.5	0.821207	1	NA	NA
3334	6.5	0.0639391	1	NA	128	0.676588	1	NA	NA
2320	153	0.0640312	0.99975	CD8-enriched	367.5	0.417989	1	NA	NA
1591	323	0.0641197	1	NA	653	0.00401748	1.13382	CD4-enriched	NA
3571	164.5	0.064124	0.99995	CD8-enriched	278	0.0188452	0.998699	CD8-enriched	NA
1863	428.5	0.0641832	1.24947	CD4-enriched	489	0.751963	0.999399	CD8-enriched	NA
1728	184	0.0642179	1	NA	497	0.000113392	3.998	CD4-enriched	NA
3087	303.5	0.064411	1	NA	456	0.00690693	1	NA	NA
1160	523	0.0644167	1.49932	CD4-enriched	841	0.00343387	1.9986	CD4-enriched	NA
1197	131.5	0.0644344	1	NA	379	0.0785778	0.821969	CD8-enriched	NA
2527	55	0.0644907	1	NA	300	0.734226	1	NA	NA
4528	15	0.0647403	1	NA	59	0.153078	1	NA	NA
4436	406	0.0648062	1.12444	CD4-enriched	996	0.000139071	2.9961	CD4-enriched	NA
2211	189	0.064816	0.9998	CD8-enriched	426.5	0.963823	1	NA	NA
594	121.5	0.065095	1	NA	212	0.0931734	1	NA	NA
3682	231.5	0.0651771	1	NA	489.5	0.58113	1	NA	NA
2133	322.5	0.0653843	1	NA	419	0.0136685	1	NA	NA
1836	248.5	0.0654285	1	NA	520	0.24878	1	NA	NA
3591	142.5	0.0656055	1	NA	312	0.0526174	0.999399	CD8-enriched	NA
1813	177	0.0656253	0.4998	CD8-enriched	414.5	0.528128	1	NA	NA
4568	304	0.0656809	0.850109	CD8-enriched	578	0.428327	0.927364	CD8-enriched	NA
498	199	0.0657216	1	NA	661.5	0.0088041	1.66583	CD4-enriched	NA
3794	199	0.0657216	1	NA	444.5	0.0811717	1	NA	NA
1427	112	0.0660167	1	NA	593	0.255186	1	NA	NA
860	303	0.0660269	1	NA	937	1.51511e-05	Inf	CD4-enriched	NA
1099	112	0.066046	1	NA	423.5	0.407336	1	NA	NA
1775	427.5	0.0665623	1	NA	496.5	0.395983	1	NA	NA
3876	473.5	0.0667972	1.25025	CD4-enriched	521	0.835555	0.975088	CD8-enriched	NA
2180	165.5	0.0668537	0.99995	CD8-enriched	570.5	0.679742	0.821969	CD8-enriched	NA
3251	94	0.0672374	1	NA	269	0.318441	1	NA	NA
2922	231	0.0672621	1	NA	624.5	0.00401861	Inf	CD4-enriched	NA
4571	94	0.0672745	1	NA	302	0.631811	1	NA	NA
2253	85.5	0.067296	1	NA	228	0.352814	1	NA	NA
2608	55.5	0.0673068	1	NA	194	0.294436	1	NA	NA
2082	248	0.0673851	1	NA	798	0.0134748	2.9943	CD4-enriched	NA
892	62.5	0.0675981	1	NA	157.5	0.305451	1	NA	NA
349	132.5	0.0676355	1	NA	420	0.680576	1	NA	NA
3611	112.5	0.0677959	1	NA	295	0.187243	1	NA	NA
3264	168.5	0.0679515	1	NA	740.5	0.00424617	2.9943	CD4-enriched	NA
1113	546	0.0685494	1.25734	CD4-enriched	972	0.00383146	1.71137	CD4-enriched	NA
3222	274	0.0685588	0.827415	CD8-enriched	315	0.00188131	0.699252	CD8-enriched	NA
1538	274	0.0685619	0.816583	CD8-enriched	505	0.287165	0.828938	CD8-enriched	NA
315	27.5	0.0685836	1	NA	322	0.282259	1	NA	NA
4644	143.5	0.0686331	0.9999	CD8-enriched	772	0.00414333	1.92074	CD4-enriched	NA
1925	321.5	0.068677	1	NA	595.5	0.742873	1	NA	NA
2904	230.5	0.0690719	0.99975	CD8-enriched	572	0.542175	1.0028	CD4-enriched	NA
3851	302	0.0692518	1	NA	560	0.835555	1.21833	CD4-enriched	NA
4848	133	0.0692925	1	NA	191	0.0157869	1	NA	NA
2534	103.5	0.0693548	1	NA	364	0.392402	1	NA	NA
492	86	0.0694486	1	NA	290	0.241013	1	NA	NA
2100	86	0.0696053	1	NA	482	0.19596	0.973165	CD8-enriched	NA
3383	290	0.0696369	0.506257	CD8-enriched	451.5	0.235934	1	NA	NA
155	496	0.0698467	1.5	CD4-enriched	541	0.811805	1	NA	NA
985	155	0.0698476	0.9999	CD8-enriched	508	0.414834	0.999399	CD8-enriched	NA
3079	245	0.0698577	0.79988	CD8-enriched	862	0.062796	1.50586	CD4-enriched	NA
1661	155	0.069861	0.9998	CD8-enriched	481.5	0.522729	0.999099	CD8-enriched	NA
2174	140.5	0.0700147	1	NA	458.5	0.00151171	1	NA	NA
92	154	0.0700997	1	NA	361.5	0.0696906	1	NA	NA
2143	56	0.0701242	1	NA	211	0.0900135	1	NA	NA
2202	103.5	0.0701381	1	NA	422	0.0340055	1	NA	NA
351	78	0.0701654	1	NA	296	0.0824864	1	NA	NA
1390	123	0.0701722	1	NA	369	0.380876	1	NA	NA
4888	123	0.0701722	1	NA	241	0.0970121	1	NA	NA
4610	43.5	0.070509	1	NA	155.5	0.42783	1	NA	NA
3496	168	0.0707003	1	NA	154	0.0185285	1	NA	NA
2397	155.5	0.0713727	0.9998	CD8-enriched	417	0.502748	1	NA	NA
1418	113.5	0.0714219	1	NA	232	0.555842	1	NA	NA
1112	113.5	0.0714423	1	NA	294.5	0.393992	1	NA	NA
4191	86.5	0.0716866	1	NA	293	0.0481981	1	NA	NA
2600	213.5	0.0717881	1	NA	508.5	0.00596826	1.03833	CD4-enriched	NA
1830	144.5	0.0718507	1	NA	254	0.0225679	0.998699	CD8-enriched	NA
3027	144.5	0.0718883	1	NA	317	0.21375	1	NA	NA
3342	123.5	0.0720186	1	NA	519	0.354915	1.0001	CD4-enriched	NA
2453	134	0.0726389	1	NA	313	0.797602	1	NA	NA
3704	301	0.0726974	1	NA	896	0.00161111	2.9943	CD4-enriched	NA
2390	544	0.0727408	1.9988	CD4-enriched	873	0.00970044	Inf	CD4-enriched	NA
2028	153.5	0.0731131	1	NA	523	0.0644492	1.17928	CD4-enriched	NA
2176	167.5	0.0731467	1	NA	365	0.0223982	1	NA	NA
1455	50	0.0731836	1	NA	118	0.640715	1	NA	NA
284	246.5	0.0732581	0.99925	CD8-enriched	513	0.593063	1	NA	NA
2530	63.5	0.0733205	1	NA	205	0.00598239	0.525968	CD8-enriched	NA
2004	114	0.0733618	1	NA	213	0.150957	1	NA	NA
108	264	0.0733722	1	NA	550	0.52476	1	NA	NA
3228	320	0.0735431	1	NA	852	3.17412e-05	Inf	CD4-enriched	NA
3956	124	0.0737821	1	NA	379	0.883502	1	NA	NA
3985	124	0.0738101	1	NA	256	0.0241487	0.998699	CD8-enriched	NA
3378	470.5	0.0738122	1.46399	CD4-enriched	566.5	0.035995	1.46263	CD4-enriched	NA
3828	282	0.0738288	1	NA	685	0.000996329	Inf	CD4-enriched	NA
4841	124	0.0738288	1	NA	593	0.0357906	1.4991	CD4-enriched	NA
2297	192.5	0.0739728	0.99965	CD8-enriched	695	0.0199013	1.34133	CD4-enriched	NA
423	87	0.0740865	1	NA	266.5	0.602044	1	NA	NA
1707	87	0.0741308	1	NA	403	0.861518	1	NA	NA
4878	300.5	0.0743698	1	NA	324	0.893766	1	NA	NA
4150	134.5	0.0744122	1	NA	429	0.783254	1	NA	NA
1450	247	0.0744594	0.961788	CD8-enriched	512	0.227563	0.736129	CD8-enriched	NA
3161	292.5	0.0747677	0.585286	CD8-enriched	536	0.32957	0.815427	CD8-enriched	NA
4715	292.5	0.0747799	0.793406	CD8-enriched	489	0.153095	0.982733	CD8-enriched	NA
3382	145.5	0.075036	1	NA	217.5	0.0708022	1	NA	NA
3698	319.5	0.0751362	1	NA	1036	2.57977e-05	2.19192	CD4-enriched	NA
4189	145.5	0.0751362	1	NA	422	0.660236	1	NA	NA
4364	262	0.0751932	0.913698	CD8-enriched	789	0.239447	1.31492	CD4-enriched	NA
3470	402	0.0753283	1.41667	CD4-enriched	153	0.166369	1	NA	NA
804	246	0.0753447	1	NA	582	0.00752856	2.48681	CD4-enriched	NA
2160	105	0.0753682	1	NA	238	0.633429	1	NA	NA
3265	424	0.0755261	1.17341	CD4-enriched	803	6.92729e-05	Inf	CD4-enriched	NA
928	542.5	0.076015	1.18337	CD4-enriched	879	0.00288621	2.1917	CD4-enriched	NA
3622	57	0.0760764	1	NA	36.5	0.0614676	1	NA	NA
533	157	0.0761268	1	NA	572.5	0.538438	1	NA	NA
2393	157	0.0761409	1	NA	924	0.000142183	2.9961	CD4-enriched	NA
4799	212.5	0.0764294	1	NA	178.5	0.176272	1	NA	NA
3422	50.5	0.0765881	1	NA	298	0.786963	1	NA	NA
1108	71.5	0.0766948	1	NA	151	0.367587	1	NA	NA
4001	401.5	0.0767853	1	NA	859	0.0144037	1.64394	CD4-enriched	NA
3199	593.5	0.0768347	1.38555	CD4-enriched	546	0.511489	1	NA	NA
1146	309.5	0.0768462	0.857271	CD8-enriched	912	0.0198428	1.21138	CD4-enriched	NA
4022	248	0.0768476	0.9998	CD8-enriched	172	7.1634e-06	0.621599	CD8-enriched	NA
2695	220	0.077109	0.984891	CD8-enriched	705	0.00518433	2.26006	CD4-enriched	NA
2041	115	0.0772948	1	NA	105	0.00176678	1	NA	NA
199	263	0.0774124	1	NA	836	0.011133	1.64394	CD4-enriched	NA
1955	125	0.0775518	1	NA	426	0.620312	1	NA	NA
4612	318.5	0.0785597	1	NA	462	0.0970025	1	NA	NA
2968	146.5	0.0786071	1	NA	450	0.990024	1	NA	NA
2541	169.5	0.0787854	0.9999	CD8-enriched	420.5	0.530067	1	NA	NA
4965	249	0.0792938	0.985141	CD8-enriched	486	0.210075	0.990793	CD8-enriched	NA
2064	158	0.0794204	0.99995	CD8-enriched	277.5	0.0300518	0.753352	CD8-enriched	NA
2141	338	0.0794204	1.0002	CD4-enriched	477	0.00816243	1	NA	NA
3845	115.5	0.0794388	1	NA	406	0.210235	1	NA	NA
3874	422.5	0.0795701	1.0002	CD4-enriched	689	0.105888	1.2805	CD4-enriched	NA
2195	400.5	0.0796458	1	NA	897	0.00155529	1.94633	CD4-enriched	NA
1833	106	0.0796704	1	NA	261	0.564674	1	NA	NA
1358	400.5	0.0796953	1.16682	CD4-enriched	545	0.244885	1	NA	NA
2111	39	0.0797737	1	NA	193	0.22452	1	NA	NA
1383	136	0.0798281	1	NA	433	0.117982	1	NA	NA
2418	114	0.0798581	1	NA	452	0.00846444	1	NA	NA
1548	182	0.0799318	0.9997	CD8-enriched	525	0.361355	1.65629	CD4-enriched	NA
4379	51	0.0799344	1	NA	295	0.095896	1	NA	NA
1273	592	0.0799618	1.22524	CD4-enriched	816	0.152874	1.2072	CD4-enriched	NA
1401	592	0.0800269	1.33307	CD4-enriched	367	0.00560805	0.730172	CD8-enriched	NA
4348	5	0.0800579	1	NA	370	0.0485107	1	NA	NA
4547	5	0.0800579	1	NA	88	0.217286	1	NA	NA
3330	196	0.0803153	1	NA	446	0.276734	1.57237	CD4-enriched	NA
4797	170	0.0803504	1	NA	503	0.721682	1	NA	NA
558	491.5	0.0805345	1.01266	CD4-enriched	674.5	0.37774	1	NA	NA
1051	515.5	0.0810901	1.29108	CD4-enriched	512	0.319868	0.828938	CD8-enriched	NA
4061	337.5	0.0810992	1	NA	430	0.239303	1	NA	NA
762	337.5	0.0811065	1	NA	403	0.0726271	1	NA	NA
1248	158.5	0.0811065	1	NA	241	0.000642893	0.333133	CD8-enriched	NA
1349	591.5	0.0811076	1.15494	CD4-enriched	514	0.235088	0.951285	CD8-enriched	NA
2999	158.5	0.0811284	0.99965	CD8-enriched	686	0.0579192	1.13382	CD4-enriched	NA
4319	88.5	0.0811411	1	NA	229	0.0757301	1	NA	NA
2691	126	0.0811446	1	NA	265.5	0.304358	1	NA	NA
4950	88.5	0.0811721	1	NA	386	0.409475	1	NA	NA
4036	444.5	0.0811764	1.74895	CD4-enriched	571	0.0309782	1	NA	NA
4672	126	0.0814467	1	NA	336	0.968668	1	NA	NA
3774	280	0.0814961	1	NA	428	0.251558	1	NA	NA
243	262	0.0815303	1	NA	86	0.00798104	1	NA	NA
1405	106.5	0.0816175	1	NA	159	0.321886	1	NA	NA
1018	280	0.0817315	0.749888	CD8-enriched	341	0.00258194	0.566912	CD8-enriched	NA
3652	298.5	0.0817329	1	NA	669	0.577492	1	NA	NA
2578	106.5	0.081864	1	NA	261.5	0.0466618	1	NA	NA
204	180.5	0.0821805	1	NA	553	0.000563659	Inf	CD4-enriched	NA
2977	591	0.0821894	1.41661	CD4-enriched	758	0.375729	1.24557	CD4-enriched	NA
1214	10	0.0823309	1	NA	143	0.274299	1	NA	NA
4227	399.5	0.0826322	1	NA	663	0.00264386	1.8275	CD4-enriched	NA
3386	10	0.082731	1	NA	172	0.00408593	0.999099	CD8-enriched	NA
717	539.5	0.0829136	1.41667	CD4-enriched	642.5	0.267459	1.21844	CD4-enriched	NA
1643	45	0.0831311	1	NA	381.5	0.153366	1	NA	NA
4858	89	0.0834435	1	NA	257	0.346279	1	NA	NA
1670	51.5	0.0834626	1	NA	301	0.0726473	1	NA	NA
3659	138.5	0.0835251	1	NA	354	0.0386651	1	NA	NA
4753	39.5	0.0835394	1	NA	293	0.104839	1	NA	NA
1996	298	0.0835476	1	NA	314	0.0956976	1	NA	NA
318	261.5	0.0835768	1	NA	629	0.00331415	2.46591	CD4-enriched	NA
45	298	0.0836018	1	NA	504	0.20883	1	NA	NA
2093	137	0.0836379	1	NA	296	0.283196	1	NA	NA
1449	261.5	0.0836437	1	NA	650	0.136223	1.999	CD4-enriched	NA
1745	107	0.0839939	1	NA	226	0.862655	1	NA	NA
4662	236.5	0.0840951	0.717569	CD8-enriched	573	0.365762	1	NA	NA
3031	107	0.0841189	1	NA	243.5	0.0156583	1	NA	NA
337	107	0.0841314	1	NA	519.5	0.822778	1	NA	NA
4465	196	0.0841903	0.99935	CD8-enriched	630	0.330872	1.21833	CD4-enriched	NA
1230	377.5	0.0846201	1	NA	857	4.10371e-07	Inf	CD4-enriched	NA
9	98	0.0847796	1	NA	394	0.341826	1	NA	NA
1365	564	0.0848018	1.16667	CD4-enriched	728	0.545452	1.02746	CD4-enriched	NA
793	227	0.0849207	1	NA	542	0.0131363	1.999	CD4-enriched	NA
2894	180	0.085309	1	NA	853	0.000155936	Inf	CD4-enriched	NA
4309	137.5	0.0855788	1	NA	98.5	0.0873981	1	NA	NA
2405	117	0.0857562	1	NA	356	0.723702	1	NA	NA
2361	58.5	0.0857599	1	NA	279.5	0.189349	1	NA	NA
1490	117	0.0858015	1	NA	237.5	0.207224	1	NA	NA
462	58.5	0.0858965	1	NA	233	0.147673	1	NA	NA
326	20.5	0.0858971	1	NA	153.5	0.819071	1	NA	NA
1408	266.5	0.0860694	0.75906	CD8-enriched	600	0.707165	1	NA	NA
2848	210.5	0.0862997	1	NA	173	0.520232	1	NA	NA
3600	107.5	0.0863605	1	NA	208.5	0.00242804	0.934177	CD8-enriched	NA
3276	89.5	0.0864442	1	NA	199	0.0131387	1	NA	NA
758	538	0.0865683	1.23137	CD4-enriched	538	0.982567	1	NA	NA
3798	138	0.0867968	0.9998	CD8-enriched	163	0.0130853	1	NA	NA
3933	252	0.0870108	0.99965	CD8-enriched	813	0.00854594	1.33213	CD4-enriched	NA
3399	101.5	0.0871397	1	NA	341	0.0263013	1	NA	NA
3881	278.5	0.0873856	1	NA	431	0.00184877	1	NA	NA
4477	278.5	0.0876321	1	NA	606	0.109611	1.50015	CD4-enriched	NA
4117	149	0.0877565	1	NA	351	0.305967	1	NA	NA
934	149	0.0877733	1	NA	556.5	0.476527	1	NA	NA
2207	29.5	0.0878247	1	NA	81	0.0856974	1	NA	NA
625	113	0.0878586	1	NA	187	0.296891	1	NA	NA
2460	179.5	0.0881719	1	NA	612	0.437922	1.01625	CD4-enriched	NA
3737	73.5	0.0881719	1	NA	311	0.735527	1	NA	NA
1219	562.5	0.0883699	1.00077	CD4-enriched	332	0.00194877	0.692218	CD8-enriched	NA
2357	194.5	0.0884131	1	NA	476.5	0.374957	1	NA	NA
2324	419.5	0.0884341	1.9996	CD4-enriched	403	0.0726323	1	NA	NA
269	81.5	0.0885052	1	NA	499.5	0.962766	1	NA	NA
2640	267.5	0.088656	0.971989	CD8-enriched	495	0.342758	0.999099	CD8-enriched	NA
4399	59	0.0886902	1	NA	333	0.352804	1	NA	NA
3775	355.5	0.088746	1	NA	693	0.000146258	Inf	CD4-enriched	NA
1431	108	0.0887539	1	NA	629	0.0604237	1	NA	NA
3153	210	0.0890657	1	NA	575	0.220346	1.13003	CD4-enriched	NA
837	151	0.0893319	1	NA	425.5	0.00260567	1.05194	CD4-enriched	NA
101	59	0.0893598	1	NA	142	0.104839	1	NA	NA
3954	296.5	0.089514	1	NA	560	0.018005	1.94633	CD4-enriched	NA
72	299	0.0895937	0.835344	CD8-enriched	572	0.396272	0.78007	CD8-enriched	NA
1107	315.5	0.0897009	1	NA	635	0.103521	1.46263	CD4-enriched	NA
1249	128	0.0897343	1	NA	490	0.444539	1.46263	CD4-enriched	NA
2336	488	0.0897409	1.36639	CD4-enriched	659	0.647255	1	NA	NA
1151	161	0.0898865	1	NA	491.5	0.773471	1	NA	NA
3977	355	0.0905764	1	NA	619.5	0.147857	1.355	CD4-enriched	NA
1306	52.5	0.0908315	1	NA	453.5	0.00205349	1.46113	CD4-enriched	NA
302	52.5	0.0909624	1	NA	219	0.724103	1	NA	NA
1761	268.5	0.0912023	0.74965	CD8-enriched	541	0.415034	1	NA	NA
4182	194	0.0913118	1	NA	328.5	0.602051	1	NA	NA
3539	194	0.0913868	1	NA	372	0.20582	1	NA	NA
3262	150	0.0916109	1	NA	357	0.496637	1	NA	NA
1198	284	0.0916222	0.732327	CD8-enriched	408	0.0656143	0.975088	CD8-enriched	NA
4758	139	0.0916405	1	NA	573	0.130287	1	NA	NA
3755	315	0.0916624	1	NA	547.5	0.0655454	1.55749	CD4-enriched	NA
1842	139	0.0916689	1	NA	557	0.313322	1.05194	CD4-enriched	NA
3628	161.5	0.0919146	1	NA	234	0.00140121	0.609221	CD8-enriched	NA
4030	561	0.0920547	1.26331	CD4-enriched	884	0.0387483	1.19892	CD4-enriched	NA
744	561	0.0920683	1.14817	CD4-enriched	850	0.0804378	1.12917	CD4-enriched	NA
2502	396.5	0.0921506	1	NA	656	0.119309	1.5067	CD4-enriched	NA
407	354.5	0.092244	1	NA	537	0.287853	1.64394	CD4-enriched	NA
3238	30	0.0924474	1	NA	309	0.0490615	1	NA	NA
989	118.5	0.0924643	1	NA	155	0.00310694	0.975088	CD8-enriched	NA
3486	5.5	0.0924915	1	NA	48	0.801541	1	NA	NA
234	239.5	0.092499	0.745577	CD8-enriched	431.5	0.807367	1	NA	NA
2937	440.5	0.0925755	1	NA	456	0.842078	1	NA	NA
1632	59.5	0.0929062	1	NA	338	0.0021909	1	NA	NA
724	21	0.0930921	1	NA	234.5	0.137289	1	NA	NA
877	109	0.0936331	1	NA	504	0.71266	1	NA	NA
4091	30	0.09364	1	NA	105	0.495379	1	NA	NA
1353	242	0.0936728	1	NA	786	4.21757e-06	Inf	CD4-enriched	NA
1911	396	0.0938203	1	NA	944	0.000992673	2.9973	CD4-enriched	NA
4470	129	0.0939763	1	NA	563	0.430842	1.34133	CD4-enriched	NA
2020	463	0.0939937	1	NA	807.5	0.0101264	1.49805	CD4-enriched	NA
1167	178.5	0.0944195	1	NA	428	0.251558	1	NA	NA
548	178.5	0.0944629	1	NA	521	0.000762593	1.9988	CD4-enriched	NA
4202	209	0.0945192	1	NA	424	0.0312245	1	NA	NA
3179	67	0.0948929	1	NA	49.5	0.000491848	1	NA	NA
3121	585.5	0.0950668	1.38115	CD4-enriched	808	0.175588	1.13382	CD4-enriched	NA
1801	314	0.0956011	1	NA	479	0.357165	3.998	CD4-enriched	NA
4397	333.5	0.0956843	1	NA	805.5	0.000297093	Inf	CD4-enriched	NA
3195	151	0.0956976	0.9998	CD8-enriched	795	0.0702326	1.998	CD4-enriched	NA
3128	333.5	0.0957321	1	NA	750	3.56809e-05	2.92526	CD4-enriched	NA
4970	439.5	0.0958231	1.0003	CD4-enriched	522.5	0.0654631	1.45975	CD4-enriched	NA
3240	295	0.0958669	1	NA	604.5	0.487825	1.0001	CD4-enriched	NA
2480	174.5	0.096035	1	NA	351	0.431682	1	NA	NA
3044	109.5	0.0960513	1	NA	204.5	0.981832	1	NA	NA
3413	174.5	0.0960568	0.99995	CD8-enriched	555.5	0.322094	1	NA	NA
3224	109.5	0.0961318	1	NA	312	0.810826	1	NA	NA
621	585	0.0963117	1.19619	CD4-enriched	752	0.406792	1.10525	CD4-enriched	NA
314	213	0.0963936	0.9997	CD8-enriched	660	0.312206	1.49805	CD4-enriched	NA
3375	60.5	0.0967446	1	NA	38	0.379471	1	NA	NA
2959	255.5	0.096803	0.780381	CD8-enriched	718	0.29627	1.19796	CD4-enriched	NA
1319	286	0.0969069	0.666667	CD8-enriched	509	0.42074	0.975088	CD8-enriched	NA
4066	119.5	0.097216	1	NA	378	0.91914	1	NA	NA
2150	119.5	0.0973368	1	NA	183.5	0.000823433	0.516807	CD8-enriched	NA
2330	193	0.0973759	1	NA	94	0.727507	1	NA	NA
1507	75	0.0974634	1	NA	224.5	0.888212	1	NA	NA
3022	333	0.0975633	1	NA	685	0.000996696	3.9976	CD4-enriched	NA
1647	163	0.0976519	1	NA	352.5	0.099858	1	NA	NA
2270	313.5	0.0976835	1	NA	876	5.32293e-05	2.4975	CD4-enriched	NA
4025	313.5	0.0977367	1	NA	502.5	0.00792687	1	NA	NA
1859	100.5	0.0977878	1	NA	452	0.390758	1	NA	NA
2058	100.5	0.0978771	1	NA	242	0.38065	1	NA	NA
4861	224.5	0.0979245	1	NA	630	0.00991535	1.5779	CD4-enriched	NA
2088	276	0.0983926	1	NA	656	3.57235e-05	Inf	CD4-enriched	NA
577	276	0.0987314	1	NA	859	3.23947e-06	Inf	CD4-enriched	NA
2198	136.5	0.0987524	1	NA	312.5	0.753353	1	NA	NA
438	313	0.0993713	1	NA	835	0.00420268	Inf	CD4-enriched	NA
2818	120	0.0995539	1	NA	212	0.146152	1	NA	NA
369	416	0.0996231	1.25	CD4-enriched	511.5	0.174585	1	NA	NA
2215	120	0.0996885	1	NA	419	0.0385692	1	NA	NA
3245	152	0.0997301	1	NA	186	0.344063	1	NA	NA
3364	313	0.0997839	1	NA	339	0.0761409	1	NA	NA
2213	303	0.0998054	0.748115	CD8-enriched	461	0.194475	0.998299	CD8-enriched	NA
1673	558	0.099816	1.2322	CD4-enriched	541	1	1	NA	NA
1416	52	0.099833	1	NA	238	0.00246861	1	NA	NA
2124	208	0.10017	1	NA	427	0.582693	1	NA	NA
3726	92	0.100239	1	NA	375.5	0.480036	1	NA	NA
800	69.5	0.100317	1	NA	169	0.195007	1	NA	NA
3779	130.5	0.101056	1	NA	442	0.28431	1	NA	NA
4043	332	0.101487	1	NA	842	0.000254961	Inf	CD4-enriched	NA
4746	176	0.101724	1	NA	371	0.149509	1	NA	NA
1565	188.5	0.102	0.99975	CD8-enriched	491	0.769156	1	NA	NA
1812	41.5	0.10229	1	NA	113.5	0.465364	1	NA	NA
3862	47.5	0.102318	1	NA	170.5	0.0152312	1	NA	NA
1960	532	0.10244	1.24247	CD4-enriched	810	0.169686	1.19615	CD4-enriched	NA
4060	201.5	0.102491	1	NA	327	0.0199597	0.6662	CD8-enriched	NA
2726	141.5	0.102543	1	NA	435	0.650682	1	NA	NA
4617	136	0.102898	1	NA	180	0.647297	1	NA	NA
4386	92.5	0.103298	1	NA	456.5	0.0533027	1.17928	CD4-enriched	NA
4562	275	0.103413	1	NA	316.5	0.0331554	1	NA	NA
3505	84	0.103435	1	NA	153.5	0.93169	1	NA	NA
1694	131	0.103436	1	NA	331	0.41429	1	NA	NA
197	131	0.103447	1	NA	739	0.122683	1.25488	CD4-enriched	NA
2897	275	0.103469	1	NA	389	0.438205	1	NA	NA
949	531.5	0.103811	1.333	CD4-enriched	762	0.231304	1.9974	CD4-enriched	NA
3672	372	0.103886	1	NA	846	0.0446558	1.4991	CD4-enriched	NA
3260	240	0.103979	1	NA	274	0.00609039	0.749025	CD8-enriched	NA
98	240	0.104048	1	NA	460	0.33211	1	NA	NA
764	111	0.104048	1	NA	400	0.2701	1	NA	NA
1453	312	0.104166	1	NA	584	0.0988375	1.006	CD4-enriched	NA
2232	177	0.104278	1	NA	300.5	0.00156389	1	NA	NA
3984	177	0.104529	1	NA	518	0.000169078	1.74702	CD4-enriched	NA
1648	121	0.10482	1	NA	333	0.0378023	0.9997	CD8-enriched	NA
3454	142	0.104839	1	NA	457	0.736179	1	NA	NA
4281	257	0.104845	1	NA	760.5	0.00198375	2.0002	CD4-enriched	NA
2939	257	0.104858	1	NA	691	0.000162756	Inf	CD4-enriched	NA
2499	305	0.105262	0.99925	CD8-enriched	581	0.86139	1	NA	NA
3165	177	0.10568	0.9999	CD8-enriched	498	0.976724	1	NA	NA
2031	189.5	0.105828	0.9999	CD8-enriched	514.5	0.279237	1	NA	NA
759	68.5	0.105886	1	NA	253.5	0.091108	1	NA	NA
735	165	0.105906	1	NA	439.5	0.27219	0.999399	CD8-enriched	NA
2302	93	0.106269	1	NA	552.5	0.696951	1.0001	CD4-enriched	NA
4039	223	0.10639	1	NA	648	0.142272	1.0001	CD4-enriched	NA
3819	274	0.107005	0.976679	CD8-enriched	424	0.205033	0.998699	CD8-enriched	NA
1179	54.5	0.107217	1	NA	153.5	0.106385	1	NA	NA
4400	60	0.10726	1	NA	272	0.0474483	1	NA	NA
4909	42	0.10741	1	NA	320	0.0735431	1	NA	NA
3299	22	0.107435	1	NA	365.5	0.0589298	1	NA	NA
486	69	0.107543	1	NA	34	0.72398	1	NA	NA
324	176.5	0.107997	1	NA	366	0.0576982	1	NA	NA
847	176.5	0.10802	1	NA	433	0.0209975	1	NA	NA
4846	165.5	0.10803	1	NA	254	0.00299134	0.730565	CD8-enriched	NA
3301	290	0.108218	0.813174	CD8-enriched	410	0.0179426	0.776766	CD8-enriched	NA
1824	290	0.108222	0.770311	CD8-enriched	771	0.313624	1.21844	CD4-enriched	NA
776	26.5	0.10846	1	NA	89	0.00564273	1	NA	NA
2829	154	0.108604	1	NA	511	0.856455	1	NA	NA
1559	78.5	0.109159	1	NA	247.5	0.0229694	1	NA	NA
2673	162	0.109263	1	NA	289.5	0.245178	1	NA	NA
3402	14.5	0.109336	1	NA	99	0.571243	1	NA	NA
1844	112	0.109425	1	NA	457	0.851527	1	NA	NA
2599	143	0.109521	1	NA	622.5	0.138303	1	NA	NA
2086	143	0.109531	1	NA	484	0.902474	1.01625	CD4-enriched	NA
4339	290.5	0.109698	0.99955	CD8-enriched	442	0.198537	0.960372	CD8-enriched	NA
2113	290.5	0.109702	0.785678	CD8-enriched	508	0.213031	0.828938	CD8-enriched	NA
1515	330	0.109923	1	NA	542	0.260449	1.0001	CD4-enriched	NA
1599	330	0.109932	1	NA	582	0.00221233	1.9994	CD4-enriched	NA
3799	122	0.110067	1	NA	102	0.0376944	1	NA	NA
3835	275	0.110068	0.99955	CD8-enriched	482	0.279217	0.999399	CD8-enriched	NA
1612	85	0.11017	1	NA	122	0.00094241	1	NA	NA
2866	310.5	0.110794	1	NA	734	1.3713e-05	Inf	CD4-enriched	NA
2734	132.5	0.11082	1	NA	324	0.5047	1	NA	NA
131	273.5	0.110867	1	NA	492	0.156619	1	NA	NA
852	77	0.11125	1	NA	145	0.558912	1	NA	NA
3271	176	0.111533	1	NA	450	7.8358e-05	2.46591	CD4-enriched	NA
618	55	0.111533	1	NA	259.5	0.940369	1	NA	NA
294	191	0.11171	0.99995	CD8-enriched	898	9.60504e-05	1.96368	CD4-enriched	NA
1774	191	0.111753	0.99995	CD8-enriched	475	0.385957	1	NA	NA
604	48.5	0.111758	1	NA	175.5	0.538629	1	NA	NA
2339	143.5	0.111855	1	NA	279	0.786274	1	NA	NA
2243	143.5	0.11196	1	NA	452	0.463134	1	NA	NA
4517	222	0.112284	1	NA	534	0.0452186	1	NA	NA
4708	329.5	0.112354	1	NA	936	0.0106407	2.46591	CD4-enriched	NA
3604	122.5	0.112364	1	NA	284.5	0.830739	1	NA	NA
1639	148	0.112438	1	NA	165	0.678603	1	NA	NA
2281	62	0.112438	1	NA	215	0.321919	1	NA	NA
1776	255.5	0.112741	1	NA	669	0.000511438	Inf	CD4-enriched	NA
4263	255.5	0.112741	1	NA	851	0.000706894	Inf	CD4-enriched	NA
97	155	0.113248	1	NA	674	0.921598	0.951285	CD8-enriched	NA
4146	133	0.113439	1	NA	186	0.0929942	1	NA	NA
2295	85.5	0.1136	1	NA	372	0.807062	1	NA	NA
854	578.5	0.113701	1.23874	CD4-enriched	794	0.071788	1.25488	CD4-enriched	NA
1066	553	0.113896	1.0626	CD4-enriched	510	0.152874	0.853202	CD8-enriched	NA
4408	179	0.113998	1	NA	542.5	0.824137	1	NA	NA
4703	37	0.114041	1	NA	41	0.0553377	1	NA	NA
2170	291	0.11441	1	NA	560	0.0945942	1.45975	CD4-enriched	NA
790	37	0.114465	1	NA	82	0.0537596	1	NA	NA
1513	329	0.114623	1	NA	810.5	0.0227881	1.34394	CD4-enriched	NA
4905	175.5	0.115209	1	NA	654.5	0.000229293	Inf	CD4-enriched	NA
2788	113	0.115288	1	NA	667.5	0.000110782	3.9948	CD4-enriched	NA
1583	103.5	0.115376	1	NA	574.5	0.222624	1.59487	CD4-enriched	NA
2315	221.5	0.115425	1	NA	488	0.74341	1	NA	NA
1470	22.5	0.115518	1	NA	152	0.787876	1	NA	NA
2283	261.5	0.115594	0.985041	CD8-enriched	586	0.795921	0.999399	CD8-enriched	NA
1596	27	0.115831	1	NA	128	0.0191859	1	NA	NA
130	133.5	0.116	1	NA	345	0.628953	1	NA	NA
3510	179.5	0.116106	0.99995	CD8-enriched	232	0.391045	1	NA	NA
1629	134.5	0.116322	1	NA	212.5	0.580527	1	NA	NA
1633	290.5	0.116859	1	NA	538.5	0.163604	1	NA	NA
4207	144.5	0.116891	1	NA	415	0.732428	1	NA	NA
4925	167.5	0.116893	0.9999	CD8-enriched	494	0.795162	1	NA	NA
4443	110	0.117013	1	NA	127	0.702192	1	NA	NA
871	479	0.117291	1.01251	CD4-enriched	656	0.488738	1	NA	NA
1814	192.5	0.11787	0.77909	CD8-enriched	284.5	0.0373534	0.761457	CD8-enriched	NA
4649	156	0.11789	1	NA	701.5	0.038317	1.49955	CD4-enriched	NA
1395	156	0.1179	0.83325	CD8-enriched	514	0.282126	1	NA	NA
3431	156	0.117939	1	NA	192	0.000415146	0.406147	CD8-enriched	NA
1310	277.5	0.118049	0.99925	CD8-enriched	458	0.264243	1	NA	NA
2177	113.5	0.118071	1	NA	446	0.950149	1	NA	NA
1766	78	0.118615	1	NA	226	0.204084	1	NA	NA
3075	134	0.118749	1	NA	251.5	0.0336891	1	NA	NA
2217	272	0.118797	1	NA	571	0.74309	1	NA	NA
4403	293.5	0.118947	0.894491	CD8-enriched	447	0.0666342	0.726582	CD8-enriched	NA
225	175	0.119028	1	NA	375	0.839645	1	NA	NA
1282	205	0.119059	1	NA	572	0.000903002	Inf	CD4-enriched	NA
3425	205	0.119437	1	NA	386	0.607982	1	NA	NA
1656	278	0.11969	0.971739	CD8-enriched	619	0.254269	1.03833	CD4-enriched	NA
976	219.5	0.119691	0.99975	CD8-enriched	376	0.243903	1	NA	NA
786	278	0.119708	0.816667	CD8-enriched	468	0.102805	0.79976	CD8-enriched	NA
[truncated: 3,002 more rows]

## Sheet: Data 3
Supplementary Data 3: CM, TN, Treg, Tscm annotation for RFUs
RFU	Friedman_chi2	Friedman_p	Enriched_Group	CM_median	TN_median	Treg_median	Tscm_median	adjusted_Friedman_p
3957	31.725	5.98052e-07	CM	17.0077	5.5	4.50516	11.5023	0.000807968
2234	30.075	1.33082e-06	CM	27.0122	7.00035	6.50741	24.5146	0.00179794
1425	29.625	1.65487e-06	CM	27.5196	8	5.50425	22.5067	0.00223572
4211	29.325	1.91352e-06	CM	17.0043	5.00025	3.00466	14.5044	0.00258517
4396	29.175	2.0576e-06	CM	15.009	6.5	4.0034	15.0075	0.00277982
3516	25.9811	9.62456e-06	CM	6.0045	3.00015	3.00421	6.0015	0.0130028
2535	25.9434	9.80124e-06	CM	5.001	1	4.0038	4.0014	0.0132415
4693	25.275	1.35255e-05	CM	14.0007	5.00025	13.0156	10.009	0.0182729
4022	24.3208	2.14097e-05	CM	11.5046	3	2.0024	7.5036	0.0289245
1997	41.9038	4.20512e-09	TN	4.50095	10	0	2.50125	5.68112e-06
2060	41.4528	5.24169e-09	TN	4.50105	12.5	0	4.0008	7.08152e-06
12	40.3758	8.86932e-09	TN	2.0006	9.50135	0	2.0017	1.19825e-05
3688	39.9172	1.10945e-08	TN	4.0016	13.0006	0	3.0012	1.49887e-05
2105	39.2102	1.56652e-08	TN	3.00135	12.5	0	2.0011	2.11636e-05
2348	37.4713	3.65721e-08	TN	4.0022	15.5	0	4.001	4.94089e-05
1643	37.4528	3.69035e-08	TN	4.0016	23.5	0	4.002	4.98566e-05
2224	37.125	4.32953e-08	TN	5.00225	13.5	1.001	3.0018	5.84919e-05
3457	36.0573	7.28228e-08	TN	2.0015	9	0	3.0009	9.83836e-05
1642	35.8679	7.98565e-08	TN	2.50105	11.5017	1.00095	2.5013	0.000107886
4282	35.671	8.78912e-08	TN	1.50085	12	0	2.001	0.000118741
1120	35.6154	9.03013e-08	TN	5.00225	12	0	3.00105	0.000121997
1839	34.5	1.55364e-07	TN	7.00245	13.5	4.50335	7.00315	0.000209897
4162	33.96	2.02009e-07	TN	2.0008	5.5003	0	2.0009	0.000272914
267	32.2752	4.57921e-07	TN	2.50105	6	0	2.0013	0.000618651
3716	32.1698	4.81947e-07	TN	5.00325	17	3.00406	3.0015	0.00065111
4001	32.04	5.13286e-07	TN	6.50525	12.5018	0.50015	4.0012	0.000693449
4124	31.4384	6.87268e-07	TN	2.0006	7	0	2.0013	0.000928499
2811	30.8487	9.14748e-07	TN	3.00075	10.5	0.50025	2.0008	0.00123582
2530	30.7115	9.77625e-07	TN	4.0002	7	0	2.50125	0.00132077
2332	30.5034	1.08141e-06	TN	6.0015	10	0	5.002	0.00146098
2469	30.3	1.19339e-06	TN	8.0056	17	4.00541	6.5029	0.00161227
2407	30.25	1.22265e-06	TN	3.0015	7	1.0012	2.0012	0.0016518
4547	30.2374	1.23013e-06	TN	1.50035	5.5	0	1.5007	0.00166191
1125	30.125	1.29898e-06	TN	2.0005	5.00025	0	2.0009	0.00175492
2396	29.961	1.40635e-06	TN	2.0012	6.5	0	2.0006	0.00189997
4635	29.8235	1.50319e-06	TN	2.0011	10	0	2.0007	0.00203081
2665	29.775	1.53893e-06	TN	10.0025	15.0023	4.004	6.5031	0.0020791
464	29.5743	1.69597e-06	TN	1.0004	3.50015	0	1.0005	0.00229125
2253	29.2264	2.00704e-06	TN	3.00165	8	1.00075	2.0017	0.00271151
1790	29.1946	2.03815e-06	TN	2.0007	6	0	1.00045	0.00275354
4249	29.1731	2.05952e-06	TN	2.0002	6.5009	0	1.5006	0.00278241
1721	28.531	2.80967e-06	TN	2.0004	7.5	0	1.5008	0.00379586
519	28.4694	2.89469e-06	TN	6.0006	6.5003	0	1.501	0.00391073
4234	28.4286	2.95239e-06	TN	3.00135	8	0	2.0009	0.00398868
2910	28.2885	3.15932e-06	TN	2.0013	5	0	2.5013	0.00426824
4584	28.275	3.17995e-06	TN	3.00105	7.0014	1.0014	2.0009	0.00429611
4973	27.9811	3.66531e-06	TN	3.50095	6.5003	2.0012	2.50155	0.00495183
2491	27.975	3.67619e-06	TN	3.0012	9.5	2.002	3.50085	0.00496653
191	27.8462	3.91236e-06	TN	4.002	10.5	0	3.0015	0.0052856
526	27.6846	4.23006e-06	TN	3.00045	6	0.50045	2.0012	0.00571481
2454	27.604	4.39788e-06	TN	4.0002	5	0	2.0012	0.00594154
4260	27.4528	4.73109e-06	TN	5.50175	8	3.5041	3.5016	0.0063917
4122	27.3986	4.85664e-06	TN	1.00025	7.00035	0	2.0018	0.00656132
1228	26.8491	6.3323e-06	TN	2.50105	9.5	0	3.0015	0.00855494
2406	26.625	7.05534e-06	TN	5.00275	9.50135	2.0027	5.50185	0.00953177
1392	26.3841	7.9248e-06	TN	1.00025	4.5	0	1.00085	0.0107064
4829	26.283	8.32075e-06	TN	5.00125	9.0018	3.00345	4.5025	0.0112413
2462	25.8511	1.02473e-05	TN	2.0005	7.00035	0	1.00065	0.0138441
4310	25.7755	1.06274e-05	TN	2.0005	5.50075	0	1.00075	0.0143576
2483	25.54	1.19045e-05	TN	3.00165	6.5	0	3.0018	0.016083
4312	25.1168	1.45962e-05	TN	1.0006	2.50045	0	1.00025	0.0197195
43	25.1096	1.46469e-05	TN	1.5004	7.00105	0	1.00045	0.019788
2126	25.0755	1.48895e-05	TN	4.0014	8	1.0014	4.0012	0.0201157
4721	24.9724	1.56469e-05	TN	3.00165	6	0	2.0012	0.021139
4194	24.7021	1.78209e-05	TN	1.50055	3.0006	0	1.0003	0.024076
2685	24.3878	2.07308e-05	TN	1.00045	6.5	0	2.001	0.0280073
4067	24.3701	2.09073e-05	TN	1.0005	3	0	1.0003	0.0282457
1204	24.057	2.43052e-05	TN	4.0024	9.5	2.5032	4.0018	0.0328363
585	24.0189	2.47544e-05	TN	4.50205	11.5	2.0027	5.5022	0.0334432
5000	23.3265	3.45239e-05	TN	2.0013	5.5	0	1.00085	0.0466418
1403	41.1731	6.00917e-09	Treg	3.0024	1	12.5167	2.0008	8.11839e-06
3671	39.9	1.1188e-08	Treg	5.50155	1	12.5143	6.50255	1.5115e-05
1746	38.121	2.66454e-08	Treg	3.0018	0	10.0106	2.0017	3.5998e-05
485	37.7925	3.12739e-08	Treg	3.00135	1.00005	9.00991	4.003	4.22511e-05
2059	37.3358	3.90698e-08	Treg	0	0	5.00626	1.0002	5.27833e-05
4806	36.975	4.65776e-08	Treg	11.0055	7	19.02	12.5057	6.29264e-05
2326	36.6981	5.33031e-08	Treg	3.00105	1	12.5151	2.0012	7.20125e-05
537	36.3962	6.17453e-08	Treg	5.00125	1	8.00761	3.5012	8.34178e-05
346	35.7059	8.64102e-08	Treg	1.00055	0	4.003	2.0007	0.00011674
4485	34.95	1.24824e-07	Treg	9.00315	5	15.5129	11.504	0.000168638
471	34.7658	1.36523e-07	Treg	6.0024	3.50015	11.0127	6.0027	0.000184443
952	33.5329	2.48609e-07	Treg	2.0005	0.5	7.0053	1.0005	0.00033587
4722	33.525	2.49564e-07	Treg	5.003	2.5	9.01126	5.00175	0.000337161
3135	33.3019	2.78138e-07	Treg	4.0028	1	6.50881	4.0016	0.000375765
2655	32.8471	3.46888e-07	Treg	4.002	1.00005	7.00666	5.00175	0.000468646
3392	32.6604	3.79817e-07	Treg	4.001	2	8.01001	5.50215	0.000513132
3316	32.475	4.15587e-07	Treg	12.5087	5.00025	16.513	15.006	0.000561458
1443	32.1456	4.8765e-07	Treg	7.50285	3	10.5157	8.50215	0.000658816
1137	32.0962	4.99487e-07	Treg	1.00015	1	4.00601	1.00045	0.000674807
1973	31.7771	5.83133e-07	Treg	5.00075	3	8.00841	5.504	0.000787812
342	31.7658	5.86323e-07	Treg	4.001	1	4.50591	3.5007	0.000792123
744	31.575	6.43193e-07	Treg	9.5034	4.5	14.5157	9.50325	0.000868953
1163	31.575	6.43193e-07	Treg	13.5048	5.5	19.0209	12.5032	0.000868953
4715	31.4151	6.95066e-07	Treg	4.001	1	6.00571	2.5011	0.000939034
1021	31.35	7.17359e-07	Treg	6.0021	3.5	10.01	7.00315	0.000969152
3307	31.2642	7.47856e-07	Treg	3.0018	2	15.0171	4.0008	0.00101035
3315	31.2642	7.47856e-07	Treg	7.0042	2.5	12.0084	8.0036	0.00101035
3466	31.2642	7.47856e-07	Treg	17.5078	8.5	21.5163	18.5094	0.00101035
1320	30.9245	8.81727e-07	Treg	4.5024	0	5.00776	3.0018	0.00119121
760	30.9	8.92274e-07	Treg	5.50375	2.5	8.50876	6.0015	0.00120546
814	30.755	9.57261e-07	Treg	1.0004	0	3.00406	1.0005	0.00129326
3621	30.675	9.95093e-07	Treg	2.001	1	9.01111	2.0012	0.00134437
2574	30.6604	1.00217e-06	Treg	12.0028	6	12.0132	11.0022	0.00135393
4850	30.375	1.1508e-06	Treg	3.0006	1	5.00501	4.5015	0.00155474
4959	30.375	1.1508e-06	Treg	4.0002	1	18.0244	4.5015	0.00155474
273	30.3	1.19339e-06	Treg	17.5027	9.5	23.023	21.5075	0.00161227
1975	30.2102	1.24646e-06	Treg	6.0021	2.5003	10.5146	7.5046	0.00168397
83	30.2041	1.25016e-06	Treg	1.00035	0	3.0015	1.00045	0.00168896
2257	30.15	1.28334e-06	Treg	8.0036	4	11.0149	8.0031	0.00173379
629	30	1.38006e-06	Treg	6.5021	3	8.50991	7.0021	0.00186446
4744	29.8958	1.45147e-06	Treg	2.0007	0	2.50215	1.0003	0.00196093
1365	29.7925	1.52598e-06	Treg	5.50215	1.50015	8.00921	4.003	0.0020616
2832	29.6803	1.61112e-06	Treg	0	0	1.0014	1.00035	0.00217663
3103	29.6715	1.618e-06	Treg	0	0	2.002	0.5001	0.00218592
4849	29.6415	1.64169e-06	Treg	5.00175	1	7.0028	5.50185	0.00221792
4783	29.4906	1.76615e-06	Treg	5.00325	1.00005	7.00596	6.0036	0.00238607
2610	29.3165	1.92145e-06	Treg	3.50125	0	3.50436	3.0012	0.00259588
2083	29.2264	2.00704e-06	Treg	5.00125	2	6.00631	4.001	0.00271151
771	28.7736	2.49866e-06	Treg	11.0044	8.5012	17.5156	15.5055	0.00337569
133	28.575	2.75056e-06	Treg	11.0028	5.5	16.0224	12.5061	0.00371601
21	28.4038	2.9879e-06	Treg	1.5004	0	4.004	2.0008	0.00403665
478	28.2308	3.24868e-06	Treg	2.0005	0	3.0036	2.0007	0.00438896
2779	27.9262	3.76396e-06	Treg	2.0003	0	2.50215	1.00035	0.00508511
610	27.5924	4.42274e-06	Treg	4.0022	1.00015	7.0028	4.002	0.00597513
3305	27.4258	4.79324e-06	Treg	2.0012	0.5	4.00541	2.5008	0.00647567
3319	27.3774	4.90672e-06	Treg	10.5041	5	12.5165	11.0072	0.00662898
2883	27.375	4.91231e-06	Treg	7.50435	5.00075	10.5062	10.0045	0.00663653
4767	27.3649	4.93642e-06	Treg	2.0005	1	2.0024	1.0005	0.0066691
1186	27.2848	5.13099e-06	Treg	2.0016	1	6.00751	4.001	0.00693197
1948	27.2845	5.1318e-06	Treg	0	0	2.0021	0	0.00693307
1982	27.2727	5.16102e-06	Treg	1.00045	0	2.0024	1.00035	0.00697253
2349	27.1329	5.52146e-06	Treg	2.0011	1	4.0032	2.0005	0.00745949
3289	27.0755	5.67672e-06	Treg	4.0016	1.00015	6.00711	5.00125	0.00766925
3432	27	5.88736e-06	Treg	4.0016	1	5.00501	4.5025	0.00795382
1487	26.9568	6.01131e-06	Treg	0.50025	0.5	2.0012	1.0002	0.00812128
1711	26.943	6.05148e-06	Treg	2.0007	0.5	6.0051	2.001	0.00817555
1466	26.8491	6.3323e-06	Treg	4.0002	1.00005	7.00641	3.5012	0.00855494
4151	26.775	6.56271e-06	Treg	12.0054	4	13.0098	11.0022	0.00886622
1373	26.7616	6.60532e-06	Treg	1.00055	0	2.50305	1.0002	0.00892379
969	26.4841	7.55171e-06	Treg	3.0015	2	5.00651	3.00135	0.0102024
4148	26.0828	9.16416e-06	Treg	3.00015	1	3.50345	1.50045	0.0123808
2363	26.025	9.42315e-06	Treg	7.00035	4	20.027	6.0039	0.0127307
1712	25.86	1.02033e-05	Treg	1.0003	0	2.0025	1.0006	0.0137846
1453	25.7843	1.05824e-05	Treg	1.00045	0	3.00345	1.00035	0.0142968
4586	25.4902	1.21936e-05	Treg	2.0009	0.5	3.00315	1.5006	0.0164736
4574	25.3269	1.31914e-05	Treg	3.0015	0	3.00225	3.0012	0.0178216
138	25.2642	1.35963e-05	Treg	5.002	2	7.50716	5.5016	0.0183686
606	25.0377	1.51625e-05	Treg	4.5008	2	6.00721	5.0025	0.0204846
1855	25.0377	1.51625e-05	Treg	3.0011	2	3.5031	3.0018	0.0204846
3582	24.9844	1.55571e-05	Treg	0	0	3.00406	0	0.0210176
468	24.9304	1.59668e-05	Treg	3.00165	0	5.00601	2.001	0.0215711
3093	24.7785	1.71779e-05	Treg	1.50055	1	3.00255	2.0013	0.0232073
1434	24.6327	1.84267e-05	Treg	1.0002	0	4.0026	1.50045	0.0248945
1273	24.6226	1.85157e-05	Treg	7.0028	2.5003	8.01162	7.00175	0.0250147
2865	24.5506	1.91684e-05	Treg	2.0005	1	4.0034	1.00045	0.0258965
2217	24.0839	2.39923e-05	Treg	1.0006	0	4.00561	1.00025	0.0324136
3159	24.0811	2.4025e-05	Treg	1.00045	0	2.0021	1.0005	0.0324578
2120	24.0566	2.43094e-05	Treg	5.00125	1	6.00631	4.0008	0.032842
2644	23.9434	2.5669e-05	Treg	3.00165	2	5.00375	4.0036	0.0346788
1415	23.9057	2.61388e-05	Treg	2.0011	2	5.00626	4.50205	0.0353136
2251	23.7115	2.86947e-05	Treg	2.0005	1	2.0021	1.0003	0.0387665
4288	23.566	3.07724e-05	Treg	8.0044	3	8.50846	8.5049	0.0415735
2597	23.3269	3.45174e-05	Treg	2.0006	0	3.50516	1.50045	0.046633
826	23.2642	3.55736e-05	Treg	2.0008	1	4.0038	3.50105	0.04806
3833	23.2642	3.55736e-05	Treg	6.0027	2.5003	8.50896	7.0021	0.04806
4765	26.1	9.08849e-06	Tscm	3.0015	3	5.0045	6.003	0.0122785
2778	25.4516	1.24224e-05	Tscm	1.00045	0.5	2.003	3.50115	0.0167827
941	24.8354	1.67134e-05	Tscm	1.50065	0.5	2.0023	3.00075	0.0225797

## Sheet: Data 4
Supplementary Data 4: Significant associations between predicted RFUs and phecodes (UKBB)
RFU	effect	se	zscore	pvalue	n_samples	phecode	description	group
2579	0.0943387	0.00241268	39.1012	0	240198	557	Intestinal malabsorption (non-celiac)	autoimmune
2234	0.0799325	0.00182721	43.7457	0	224579	557	Intestinal malabsorption (non-celiac)	autoimmune
2579	0.0950341	0.00222853	42.6444	0	239817	557.1	Celiac disease	autoimmune
2234	0.0803522	0.0016934	47.4504	0	224232	557.1	Celiac disease	autoimmune
4401	0.0825225	0.00208128	39.6498	0	222821	557.1	Celiac disease	autoimmune
4002	0.0518362	0.0012777	40.57	0	280166	715.2	Ankylosing spondylitis	autoimmune
4611	0.0563116	0.00150917	37.3128	8.53612e-294	227162	557.1	Celiac disease	autoimmune
4499	0.0667856	0.00179064	37.297	1.41482e-292	236504	557.1	Celiac disease	autoimmune
3392	0.0642645	0.00171109	37.5576	9.0808e-292	230686	557.1	Celiac disease	autoimmune
471	0.059844	0.00159336	37.5585	9.10397e-292	227184	557.1	Celiac disease	autoimmune
3650	-0.094493	0.00258585	-36.5423	1.67607e-291	227122	557.1	Celiac disease	autoimmune
4485	0.0746875	0.00204673	36.4911	1.07322e-290	227470	557.1	Celiac disease	autoimmune
4401	0.0819211	0.00224802	36.4415	6.73588e-290	223177	557	Intestinal malabsorption (non-celiac)	autoimmune
3193	-0.0361567	0.000996566	-36.2813	2.41213e-287	213574	557.1	Celiac disease	autoimmune
4473	-0.0823485	0.00234703	-35.0863	5.56447e-269	232218	557.1	Celiac disease	autoimmune
471	0.060233	0.00172384	34.9411	9.07248e-267	227553	557	Intestinal malabsorption (non-celiac)	autoimmune
1959	0.0783502	0.00226111	34.6513	2.17398e-262	221133	557.1	Celiac disease	autoimmune
4499	0.0668995	0.0019356	34.5627	4.12578e-261	236876	557	Intestinal malabsorption (non-celiac)	autoimmune
4611	0.0563334	0.00163275	34.5022	3.51704e-260	227523	557	Intestinal malabsorption (non-celiac)	autoimmune
3392	0.0635312	0.00185337	34.2787	7.24749e-257	231054	557	Intestinal malabsorption (non-celiac)	autoimmune
4109	-0.05767	0.0016858	-34.2093	8.21182e-256	221644	557.1	Celiac disease	autoimmune
1008	-0.0718921	0.00211	-34.0721	8.9308e-254	218328	557.1	Celiac disease	autoimmune
173	-0.0676036	0.00200063	-33.7912	1.11697e-249	226687	557.1	Celiac disease	autoimmune
4485	0.0747824	0.00221314	33.7902	1.14569e-249	227833	557	Intestinal malabsorption (non-celiac)	autoimmune
3337	0.0494937	0.0014712	33.6417	1.73839e-247	222192	557.1	Celiac disease	autoimmune
3193	-0.0362095	0.00107806	-33.5877	1.11941e-246	213920	557	Intestinal malabsorption (non-celiac)	autoimmune
3650	-0.0931954	0.00279943	-33.2909	2.0158e-242	227486	557	Intestinal malabsorption (non-celiac)	autoimmune
671	0.0389084	0.00117726	33.0499	6.20685e-239	215871	557.1	Celiac disease	autoimmune
1320	-0.0653831	0.0019879	-32.8905	1.07393e-236	229286	557.1	Celiac disease	autoimmune
1880	-0.0560443	0.00172411	-32.5062	3.26829e-231	210661	557.1	Celiac disease	autoimmune
1959	0.0783938	0.00245077	31.9874	5.31098e-224	221495	557	Intestinal malabsorption (non-celiac)	autoimmune
4473	-0.080875	0.00253237	-31.9365	2.54434e-223	232583	557	Intestinal malabsorption (non-celiac)	autoimmune
2271	0.0664584	0.00210956	31.5035	2.34474e-217	223198	557.1	Celiac disease	autoimmune
1008	-0.0711257	0.0022883	-31.0823	1.21214e-211	218672	557	Intestinal malabsorption (non-celiac)	autoimmune
173	-0.0669115	0.0021632	-30.9318	1.22415e-209	227048	557	Intestinal malabsorption (non-celiac)	autoimmune
4109	-0.0563118	0.00182431	-30.8675	9.07151e-209	221996	557	Intestinal malabsorption (non-celiac)	autoimmune
3337	0.0489474	0.00158865	30.8108	5.17197e-208	222545	557	Intestinal malabsorption (non-celiac)	autoimmune
1880	-0.0568836	0.00185835	-30.6098	2.56519e-205	211001	557	Intestinal malabsorption (non-celiac)	autoimmune
1320	-0.0654133	0.00214978	-30.4279	5.96405e-203	229655	557	Intestinal malabsorption (non-celiac)	autoimmune
671	0.0388274	0.0012797	30.341	8.80108e-202	216226	557	Intestinal malabsorption (non-celiac)	autoimmune
3863	-0.0532508	0.00176926	-30.0977	1.50599e-198	192521	557.1	Celiac disease	autoimmune
1975	0.0463691	0.00156931	29.5474	1.61482e-191	231128	557.1	Celiac disease	autoimmune
4452	-0.0571934	0.00196783	-29.0643	2.32582e-185	215248	557.1	Celiac disease	autoimmune
2271	0.0660204	0.00228129	28.9399	8.23267e-184	223555	557	Intestinal malabsorption (non-celiac)	autoimmune
2084	0.0468504	0.00162468	28.8367	1.58058e-182	229260	557.1	Celiac disease	autoimmune
4693	-0.0392737	0.00137095	-28.647	3.89126e-180	210120	557.1	Celiac disease	autoimmune
3557	0.0603625	0.00211535	28.5355	8.77505e-179	229173	557.1	Celiac disease	autoimmune
2808	0.0526223	0.00187051	28.1326	7.57306e-174	237339	557.1	Celiac disease	autoimmune
4663	0.0437526	0.00155801	28.0823	2.61808e-173	320188	696.4	Psoriasis	autoimmune
870	-0.0530206	0.0019001	-27.9041	4.56369e-171	233128	557.1	Celiac disease	autoimmune
4663	0.0438742	0.00157724	27.8172	4.29168e-170	320275	696	Psoriasis and related disorders	autoimmune
3863	-0.0524161	0.00190254	-27.5506	9.17989e-167	192824	557	Intestinal malabsorption (non-celiac)	autoimmune
4849	0.0376358	0.00137128	27.4457	1.5322e-165	211062	557.1	Celiac disease	autoimmune
2311	0.0411634	0.00153769	26.7697	1.28253e-157	226801	557.1	Celiac disease	autoimmune
1975	0.045556	0.00170238	26.7602	1.63658e-157	231501	557	Intestinal malabsorption (non-celiac)	autoimmune
4452	-0.0568427	0.00213137	-26.6696	1.90866e-156	215600	557	Intestinal malabsorption (non-celiac)	autoimmune
4639	0.0495004	0.00186388	26.5578	3.84082e-155	204467	557.1	Celiac disease	autoimmune
3557	0.0597665	0.00228662	26.1375	2.27156e-150	229534	557	Intestinal malabsorption (non-celiac)	autoimmune
4022	0.0234895	0.00089922	26.1221	3.69931e-150	196472	557.1	Celiac disease	autoimmune
2896	-0.0416408	0.00160744	-25.9051	9.57405e-148	227878	557.1	Celiac disease	autoimmune
2808	0.0523346	0.00202111	25.8939	1.2509e-147	237709	557	Intestinal malabsorption (non-celiac)	autoimmune
4693	-0.0382068	0.00147635	-25.8792	1.94534e-147	210444	557	Intestinal malabsorption (non-celiac)	autoimmune
3073	-0.0522951	0.00202969	-25.765	3.68387e-146	211650	557.1	Celiac disease	autoimmune
2084	0.0454161	0.00176398	25.7464	5.71599e-146	229627	557	Intestinal malabsorption (non-celiac)	autoimmune
1453	-0.0356829	0.00138696	-25.7274	9.49727e-146	219728	557.1	Celiac disease	autoimmune
4865	-0.0446003	0.00173808	-25.6606	5.27438e-145	219831	557.1	Celiac disease	autoimmune
870	-0.0526957	0.0020545	-25.6489	6.92284e-145	233500	557	Intestinal malabsorption (non-celiac)	autoimmune
2683	0.0677499	0.00267628	25.3149	3.41849e-141	230707	557.1	Celiac disease	autoimmune
4948	0.0503494	0.0019906	25.2935	5.82568e-141	234532	557.1	Celiac disease	autoimmune
1632	0.0358668	0.00144147	24.8821	1.81692e-136	214594	557.1	Celiac disease	autoimmune
4022	0.0239731	0.000970421	24.7039	1.56146e-134	196777	557	Intestinal malabsorption (non-celiac)	autoimmune
1697	0.0438315	0.00178014	24.6224	1.0775e-133	233518	557.1	Celiac disease	autoimmune
1468	0.0357612	0.00145769	24.5328	1.02385e-132	206291	557.1	Celiac disease	autoimmune
2311	0.0406203	0.00166049	24.4628	5.4599e-132	227159	557	Intestinal malabsorption (non-celiac)	autoimmune
4849	0.036328	0.00148601	24.4467	8.32774e-132	211411	557	Intestinal malabsorption (non-celiac)	autoimmune
4639	0.0490236	0.002017	24.3051	2.65069e-130	204803	557	Intestinal malabsorption (non-celiac)	autoimmune
2876	0.0539869	0.00222212	24.2953	3.14503e-130	243882	557.1	Celiac disease	autoimmune
3710	0.0393474	0.00162172	24.2627	7.32888e-130	211045	557.1	Celiac disease	autoimmune
4211	0.0457869	0.00189583	24.1514	1.05671e-128	223753	557.1	Celiac disease	autoimmune
1447	-0.0300611	0.00124525	-24.1407	1.27931e-128	271592	715.2	Ankylosing spondylitis	autoimmune
3484	0.0317916	0.00131794	24.1222	2.37632e-128	174866	557.1	Celiac disease	autoimmune
2896	-0.041848	0.00174114	-24.0349	1.73286e-127	228247	557	Intestinal malabsorption (non-celiac)	autoimmune
887	0.0413791	0.00173392	23.8644	1.04205e-125	217317	557.1	Celiac disease	autoimmune
2964	0.0566084	0.00237347	23.8505	1.42311e-125	229629	557.1	Celiac disease	autoimmune
3011	-0.0517375	0.00217467	-23.791	5.80538e-125	237247	557.1	Celiac disease	autoimmune
3671	-0.0320443	0.00134915	-23.7514	1.53911e-124	215137	557.1	Celiac disease	autoimmune
4948	0.0509143	0.00215344	23.6433	1.93202e-123	234912	557	Intestinal malabsorption (non-celiac)	autoimmune
1453	-0.0351593	0.0014938	-23.5369	2.42675e-122	220064	557	Intestinal malabsorption (non-celiac)	autoimmune
3073	-0.0514732	0.00218958	-23.5082	4.82019e-122	211983	557	Intestinal malabsorption (non-celiac)	autoimmune
1632	0.0366066	0.00155875	23.4846	8.34794e-122	214938	557	Intestinal malabsorption (non-celiac)	autoimmune
3577	0.0334333	0.00142911	23.3944	6.98917e-121	207360	557.1	Celiac disease	autoimmune
1468	0.0368027	0.00157354	23.3885	8.04867e-121	206620	557	Intestinal malabsorption (non-celiac)	autoimmune
2502	0.0381907	0.00163716	23.3274	3.34023e-120	208283	557.1	Celiac disease	autoimmune
1443	0.0465329	0.00199589	23.3144	4.46689e-120	215453	557.1	Celiac disease	autoimmune
4865	-0.0437677	0.00188129	-23.2647	1.40874e-119	220185	557	Intestinal malabsorption (non-celiac)	autoimmune
2611	-0.0386798	0.00166542	-23.2253	3.47376e-119	230138	557.1	Celiac disease	autoimmune
2683	0.0664555	0.00289869	22.926	3.44777e-116	231074	557	Intestinal malabsorption (non-celiac)	autoimmune
3511	0.0502752	0.00219787	22.8745	1.11761e-115	234344	557.1	Celiac disease	autoimmune
1697	0.0437855	0.00192511	22.7444	2.17259e-114	233886	557	Intestinal malabsorption (non-celiac)	autoimmune
2876	0.0545979	0.00240357	22.7153	4.15764e-114	244270	557	Intestinal malabsorption (non-celiac)	autoimmune
3466	0.0379828	0.00167252	22.71	4.80365e-114	224671	557.1	Celiac disease	autoimmune
3611	-0.0296206	0.00131115	-22.5913	7.123e-113	218022	557.1	Celiac disease	autoimmune
1332	-0.0229326	0.00101752	-22.5377	2.3924e-112	216106	557.1	Celiac disease	autoimmune
4239	-0.0625747	0.00277891	-22.5177	3.66803e-112	233443	557.1	Celiac disease	autoimmune
4010	0.0339239	0.00151276	22.4252	2.97559e-111	221846	557.1	Celiac disease	autoimmune
2502	0.0395055	0.0017663	22.3663	1.13175e-110	208618	557	Intestinal malabsorption (non-celiac)	autoimmune
1872	-0.0456824	0.00204891	-22.2959	5.41468e-110	213138	557.1	Celiac disease	autoimmune
4815	0.0563807	0.00253243	22.2634	1.08603e-109	235117	557.1	Celiac disease	autoimmune
3577	0.034332	0.00154338	22.2447	1.70547e-109	207694	557	Intestinal malabsorption (non-celiac)	autoimmune
2949	0.0301658	0.00136236	22.1423	1.69371e-108	192204	557.1	Celiac disease	autoimmune
3710	0.0385726	0.00174615	22.0901	5.2217e-108	211364	557	Intestinal malabsorption (non-celiac)	autoimmune
2611	-0.0395864	0.00179846	-22.0113	2.89619e-107	230503	557	Intestinal malabsorption (non-celiac)	autoimmune
4211	0.0451353	0.00205295	21.9856	5.13569e-107	224117	557	Intestinal malabsorption (non-celiac)	autoimmune
3484	0.0313118	0.00142456	21.9799	6.26033e-107	175145	557	Intestinal malabsorption (non-celiac)	autoimmune
887	0.0410897	0.00187081	21.9636	8.40038e-107	217661	557	Intestinal malabsorption (non-celiac)	autoimmune
2574	-0.0717084	0.00326768	-21.9448	1.23433e-106	243126	557.1	Celiac disease	autoimmune
3011	-0.0512561	0.00235367	-21.7771	4.85102e-105	237625	557	Intestinal malabsorption (non-celiac)	autoimmune
3671	-0.03184	0.00146255	-21.7702	5.77393e-105	215485	557	Intestinal malabsorption (non-celiac)	autoimmune
485	-0.0240082	0.00111094	-21.6107	1.83183e-103	217125	557.1	Celiac disease	autoimmune
2964	0.0552588	0.00256507	21.5428	7.81989e-103	229989	557	Intestinal malabsorption (non-celiac)	autoimmune
207	-0.0436886	0.00202865	-21.5359	8.49041e-103	323367	696.4	Psoriasis	autoimmune
2425	0.0290922	0.00135573	21.4587	4.9647e-102	196745	557.1	Celiac disease	autoimmune
207	-0.0440345	0.0020551	-21.4269	8.83269e-102	323460	696	Psoriasis and related disorders	autoimmune
1443	0.0459757	0.00214865	21.3975	1.79941e-101	215781	557	Intestinal malabsorption (non-celiac)	autoimmune
4238	-0.0380551	0.00177896	-21.3918	2.07554e-101	198761	557.1	Celiac disease	autoimmune
2545	0.0493936	0.00231491	21.3371	6.63341e-101	203253	557.1	Celiac disease	autoimmune
2007	-0.0537779	0.00252856	-21.2681	2.78079e-100	237147	557.1	Celiac disease	autoimmune
729	-0.0358613	0.00168814	-21.243	4.85088e-100	214922	557.1	Celiac disease	autoimmune
3234	-0.0351884	0.00165769	-21.2274	6.62216e-100	235729	557.1	Celiac disease	autoimmune
744	0.0295789	0.00140063	21.1182	6.78053e-99	220217	557.1	Celiac disease	autoimmune
3511	0.0502559	0.00238139	21.1036	9.10566e-99	234717	557	Intestinal malabsorption (non-celiac)	autoimmune
3179	-0.0238276	0.00112994	-21.0874	1.37206e-98	177199	557.1	Celiac disease	autoimmune
4239	-0.0633045	0.00300349	-21.077	1.59863e-98	233814	557	Intestinal malabsorption (non-celiac)	autoimmune
3753	-0.0336072	0.00159563	-21.062	2.24201e-98	211488	557.1	Celiac disease	autoimmune
1872	-0.0466387	0.00221741	-21.033	4.11894e-98	213484	557	Intestinal malabsorption (non-celiac)	autoimmune
2412	0.0161679	0.000769185	21.0195	5.06439e-98	321597	275.1	Disorders of iron metabolism	hematopoietic
1070	-0.0136688	0.000650576	-21.0103	6.28549e-98	280590	275.1	Disorders of iron metabolism	hematopoietic
2161	-0.0271229	0.00129102	-21.0089	6.8263e-98	215683	557.1	Celiac disease	autoimmune
1498	-0.0405136	0.00192938	-20.9982	8.40822e-98	230975	557.1	Celiac disease	autoimmune
3611	-0.0297017	0.00141744	-20.9545	2.13061e-97	218372	557	Intestinal malabsorption (non-celiac)	autoimmune
1218	-0.0165112	0.00079049	-20.8873	8.79553e-97	207337	557.1	Celiac disease	autoimmune
4680	0.0351877	0.00168518	20.8807	1.00516e-96	211132	557.1	Celiac disease	autoimmune
2949	0.0306216	0.00147104	20.8163	3.93284e-96	192513	557	Intestinal malabsorption (non-celiac)	autoimmune
3649	0.030801	0.00148071	20.8015	5.30566e-96	200009	557.1	Celiac disease	autoimmune
4010	0.0338205	0.00163559	20.6778	6.74453e-95	222202	557	Intestinal malabsorption (non-celiac)	autoimmune
4815	0.0565687	0.00273954	20.6489	1.21097e-94	235491	557	Intestinal malabsorption (non-celiac)	autoimmune
4151	-0.0213595	0.00103522	-20.6328	1.80191e-94	176476	557.1	Celiac disease	autoimmune
1332	-0.0226986	0.00110071	-20.6218	2.15536e-94	216460	557	Intestinal malabsorption (non-celiac)	autoimmune
3466	0.0372312	0.00180707	20.6031	3.14829e-94	225031	557	Intestinal malabsorption (non-celiac)	autoimmune
2007	-0.0561779	0.00273514	-20.5393	1.15795e-93	237524	557	Intestinal malabsorption (non-celiac)	autoimmune
779	-0.0372391	0.00181355	-20.5338	1.3113e-93	223770	557.1	Celiac disease	autoimmune
2900	-0.0331862	0.00162252	-20.4534	6.75337e-93	234459	557.1	Celiac disease	autoimmune
1598	0.0282436	0.00140173	20.1491	3.32614e-90	212663	557.1	Celiac disease	autoimmune
1273	-0.0391749	0.0019473	-20.1176	6.39539e-90	194728	557.1	Celiac disease	autoimmune
3585	0.0262596	0.00130598	20.1073	7.77507e-90	206748	557.1	Celiac disease	autoimmune
4790	0.0246159	0.00122625	20.0741	1.52431e-89	200683	557.1	Celiac disease	autoimmune
3995	-0.0296838	0.00147965	-20.0613	1.99381e-89	188330	557.1	Celiac disease	autoimmune
4643	-0.0555483	0.00277177	-20.0407	2.89517e-89	232011	557.1	Celiac disease	autoimmune
2161	-0.0279899	0.00139681	-20.0384	3.07364e-89	216036	557	Intestinal malabsorption (non-celiac)	autoimmune
2245	-0.0439492	0.00219441	-20.0278	3.74285e-89	235540	557.1	Celiac disease	autoimmune
1797	0.0243715	0.0012186	19.9996	6.37632e-89	288747	696.4	Psoriasis	autoimmune
1797	0.0246263	0.001234	19.9566	1.50902e-88	288827	696	Psoriasis and related disorders	autoimmune
4238	-0.0383304	0.0019204	-19.9596	1.51074e-88	199079	557	Intestinal malabsorption (non-celiac)	autoimmune
1774	0.0189532	0.000950702	19.936	2.40784e-88	204160	557.1	Celiac disease	autoimmune
3234	-0.0357052	0.00179253	-19.9189	3.3011e-88	236106	557	Intestinal malabsorption (non-celiac)	autoimmune
2425	0.0291013	0.00146523	19.8613	1.07296e-87	197061	557	Intestinal malabsorption (non-celiac)	autoimmune
788	-0.0212589	0.00107347	-19.804	3.27662e-87	219795	557.1	Celiac disease	autoimmune
2574	-0.0698446	0.00353632	-19.7507	9.26329e-87	243515	557	Intestinal malabsorption (non-celiac)	autoimmune
485	-0.0236558	0.00119794	-19.7471	1.01264e-86	217460	557	Intestinal malabsorption (non-celiac)	autoimmune
606	-0.0297293	0.00150799	-19.7145	1.92327e-86	219396	557.1	Celiac disease	autoimmune
744	0.0297735	0.00151332	19.6742	4.25169e-86	220567	557	Intestinal malabsorption (non-celiac)	autoimmune
3753	-0.0338287	0.00172228	-19.6418	8.09811e-86	211817	557	Intestinal malabsorption (non-celiac)	autoimmune
1797	-0.025873	0.00132025	-19.597	1.94618e-85	216233	557.1	Celiac disease	autoimmune
2545	0.048918	0.00250059	19.5626	3.85728e-85	203581	557	Intestinal malabsorption (non-celiac)	autoimmune
3616	0.0497403	0.00256108	19.4216	5.9051e-84	233570	557.1	Celiac disease	autoimmune
2929	0.0418944	0.00215843	19.4097	7.45279e-84	231533	557.1	Celiac disease	autoimmune
2403	0.0458811	0.00236436	19.4053	8.11257e-84	233765	557.1	Celiac disease	autoimmune
779	-0.0380211	0.00196372	-19.3618	1.8993e-83	224134	557	Intestinal malabsorption (non-celiac)	autoimmune
1727	-0.0271346	0.00140195	-19.355	2.21224e-83	197373	557.1	Celiac disease	autoimmune
2900	-0.0337897	0.00175448	-19.2591	1.37215e-82	234831	557	Intestinal malabsorption (non-celiac)	autoimmune
4151	-0.0214599	0.00111467	-19.2523	1.64078e-82	176752	557	Intestinal malabsorption (non-celiac)	autoimmune
3759	0.0416624	0.0021654	19.24	1.9938e-82	225623	557.1	Celiac disease	autoimmune
729	-0.0349643	0.00182472	-19.1615	9.08458e-82	215264	557	Intestinal malabsorption (non-celiac)	autoimmune
3267	-0.0416101	0.00217377	-19.1418	1.30857e-81	232339	557.1	Celiac disease	autoimmune
1498	-0.0398996	0.00208457	-19.1404	1.3459e-81	231341	557	Intestinal malabsorption (non-celiac)	autoimmune
1202	-0.030925	0.00162848	-18.9901	2.44534e-80	189767	557.1	Celiac disease	autoimmune
3195	-0.0337595	0.00177778	-18.9896	2.45964e-80	193762	557.1	Celiac disease	autoimmune
1218	-0.0162107	0.000855481	-18.9492	5.24004e-80	207666	557	Intestinal malabsorption (non-celiac)	autoimmune
2994	0.0246009	0.0013056	18.8426	3.90617e-79	219599	557.1	Celiac disease	autoimmune
4002	0.049189	0.00261158	18.8349	4.36751e-79	282631	715	Other inflammatory spondylopathies	musculoskeletal
4680	0.0342346	0.00181965	18.8139	6.74808e-79	211459	557	Intestinal malabsorption (non-celiac)	autoimmune
3179	-0.0230541	0.00122586	-18.8064	7.99443e-79	177507	557	Intestinal malabsorption (non-celiac)	autoimmune
2818	-0.0357583	0.00190326	-18.7879	1.10844e-78	201179	557.1	Celiac disease	autoimmune
3649	0.0300049	0.00160082	18.7434	2.55764e-78	200330	557	Intestinal malabsorption (non-celiac)	autoimmune
606	-0.0305066	0.00162841	-18.734	3.00951e-78	219745	557	Intestinal malabsorption (non-celiac)	autoimmune
1163	-0.0202666	0.00108215	-18.7282	3.57621e-78	151965	557.1	Celiac disease	autoimmune
2245	-0.0441876	0.0023733	-18.6186	2.57842e-77	235915	557	Intestinal malabsorption (non-celiac)	autoimmune
3995	-0.0297597	0.00159936	-18.6073	3.29207e-77	188634	557	Intestinal malabsorption (non-celiac)	autoimmune
2855	-0.0137807	0.000741811	-18.5771	5.41262e-77	313638	275.1	Disorders of iron metabolism	hematopoietic
4643	-0.0556214	0.00299541	-18.5689	6.52199e-77	232380	557	Intestinal malabsorption (non-celiac)	autoimmune
2253	0.0337259	0.00181696	18.5617	7.48636e-77	225587	557.1	Celiac disease	autoimmune
1273	-0.0387093	0.00210072	-18.4266	9.31683e-76	195038	557	Intestinal malabsorption (non-celiac)	autoimmune
1355	0.0386231	0.00209873	18.4031	1.42054e-75	212467	557.1	Celiac disease	autoimmune
4388	0.0309696	0.00168593	18.3694	2.63508e-75	217802	557.1	Celiac disease	autoimmune
1598	0.0277919	0.00151362	18.3613	3.06635e-75	213009	557	Intestinal malabsorption (non-celiac)	autoimmune
4884	-0.0361932	0.00197256	-18.3483	3.8852e-75	215804	557.1	Celiac disease	autoimmune
788	-0.0212587	0.00116029	-18.3219	6.29461e-75	220149	557	Intestinal malabsorption (non-celiac)	autoimmune
3585	0.0257809	0.00140924	18.2942	1.05498e-74	207073	557	Intestinal malabsorption (non-celiac)	autoimmune
1774	0.0186781	0.00102707	18.1859	7.6403e-74	204485	557	Intestinal malabsorption (non-celiac)	autoimmune
4565	0.0192985	0.00106744	18.0793	5.35969e-73	186182	557.1	Celiac disease	autoimmune
3955	-0.0374255	0.00207413	-18.0439	9.83195e-73	241466	557.1	Celiac disease	autoimmune
1163	-0.0209578	0.00116404	-18.0043	2.14266e-72	152205	557	Intestinal malabsorption (non-celiac)	autoimmune
4308	0.0293433	0.00163226	17.9771	3.33214e-72	212931	557.1	Celiac disease	autoimmune
1492	0.0335864	0.00186907	17.9696	3.80541e-72	216613	557.1	Celiac disease	autoimmune
4790	0.0237289	0.00132136	17.958	4.73608e-72	200996	557	Intestinal malabsorption (non-celiac)	autoimmune
401	-0.0270237	0.00150699	-17.9322	7.39819e-72	231102	557.1	Celiac disease	autoimmune
3317	0.0339328	0.00189239	17.9312	7.52927e-72	233380	557.1	Celiac disease	autoimmune
2403	0.0457584	0.00255593	17.9028	1.25205e-71	234137	557	Intestinal malabsorption (non-celiac)	autoimmune
3267	-0.0420047	0.00235109	-17.8661	2.41994e-71	232710	557	Intestinal malabsorption (non-celiac)	autoimmune
3072	-0.0351497	0.00197127	-17.831	4.50857e-71	242726	557.1	Celiac disease	autoimmune
1202	-0.0311565	0.00175221	-17.7813	1.12618e-70	190071	557	Intestinal malabsorption (non-celiac)	autoimmune
1727	-0.0267595	0.00151355	-17.68	6.772e-70	197692	557	Intestinal malabsorption (non-celiac)	autoimmune
3993	0.0244548	0.00138574	17.6474	1.20337e-69	198914	557.1	Celiac disease	autoimmune
3717	-0.036007	0.00204051	-17.6461	1.22116e-69	216148	557.1	Celiac disease	autoimmune
2929	0.0410105	0.00233242	17.5828	3.70142e-69	231903	557	Intestinal malabsorption (non-celiac)	autoimmune
987	-0.0135485	0.000771395	-17.5637	5.15922e-69	242442	715.2	Ankylosing spondylitis	autoimmune
2818	-0.0362601	0.00206569	-17.5535	6.29424e-69	201515	557	Intestinal malabsorption (non-celiac)	autoimmune
947	-0.0135783	0.000773842	-17.5466	7.03641e-69	218570	557.1	Celiac disease	autoimmune
2044	-0.0284863	0.00162425	-17.5381	8.37574e-69	179669	557.1	Celiac disease	autoimmune
771	0.0133569	0.000763705	17.4896	1.93676e-68	198745	557.1	Celiac disease	autoimmune
2253	-0.0157268	0.000901937	-17.4367	4.74972e-68	262126	715.2	Ankylosing spondylitis	autoimmune
3616	0.0482604	0.00276866	17.4309	5.30589e-68	233944	557	Intestinal malabsorption (non-celiac)	autoimmune
1797	-0.0248652	0.00142787	-17.4142	7.16924e-68	216581	557	Intestinal malabsorption (non-celiac)	autoimmune
401	-0.0282198	0.00162556	-17.36	1.82785e-67	231458	557	Intestinal malabsorption (non-celiac)	autoimmune
3700	-0.0174689	0.00100696	-17.3481	2.25109e-67	228074	557.1	Celiac disease	autoimmune
4965	0.0315133	0.00183191	17.2024	2.81911e-66	215628	557.1	Celiac disease	autoimmune
1355	0.0389601	0.00227025	17.1611	5.75062e-66	212808	557	Intestinal malabsorption (non-celiac)	autoimmune
3759	0.0400014	0.00233883	17.1032	1.54532e-65	225974	557	Intestinal malabsorption (non-celiac)	autoimmune
1789	-0.0210122	0.0012303	-17.0789	2.34856e-65	220003	557.1	Celiac disease	autoimmune
3955	-0.0383093	0.00224425	-17.07	2.71244e-65	241853	557	Intestinal malabsorption (non-celiac)	autoimmune
3195	-0.0326674	0.0019177	-17.0347	5.06371e-65	194076	557	Intestinal malabsorption (non-celiac)	autoimmune
2994	0.0239987	0.00141	17.0203	6.39093e-65	219951	557	Intestinal malabsorption (non-celiac)	autoimmune
2253	0.0334532	0.00196653	17.0113	7.4394e-65	225955	557	Intestinal malabsorption (non-celiac)	autoimmune
2084	-0.0264258	0.00155809	-16.9603	1.72767e-64	305980	696.4	Psoriasis	autoimmune
619	0.0178062	0.00105241	16.9195	3.45589e-64	309273	275.1	Disorders of iron metabolism	hematopoietic
4884	-0.0360517	0.00213294	-16.9023	4.75552e-64	216153	557	Intestinal malabsorption (non-celiac)	autoimmune
3135	0.0268417	0.00158807	16.9021	4.79735e-64	205090	557.1	Celiac disease	autoimmune
3072	-0.0359883	0.00213197	-16.8803	6.82867e-64	243112	557	Intestinal malabsorption (non-celiac)	autoimmune
2084	-0.0265313	0.001578	-16.8132	2.08638e-63	306067	696	Psoriasis and related disorders	autoimmune
2644	-0.0537395	0.0032086	-16.7486	6.29155e-63	242677	557.1	Celiac disease	autoimmune
1768	-0.0168395	0.00101015	-16.6703	2.38499e-62	192234	557.1	Celiac disease	autoimmune
1853	0.0163097	0.00098292	16.5931	8.27809e-62	332686	275.1	Disorders of iron metabolism	hematopoietic
2666	-0.0356252	0.00214816	-16.5841	9.91612e-62	216882	557.1	Celiac disease	autoimmune
947	-0.0138738	0.000837356	-16.5686	1.2821e-61	218922	557	Intestinal malabsorption (non-celiac)	autoimmune
797	0.016391	0.000993538	16.4976	4.1749e-61	208893	557.1	Celiac disease	autoimmune
4499	0.0268126	0.00162848	16.4648	6.98271e-61	304478	250.1	Type 1 diabetes	autoimmune
4565	0.0188666	0.00114588	16.4648	7.25727e-61	186465	557	Intestinal malabsorption (non-celiac)	autoimmune
2033	-0.0302268	0.00183682	-16.4561	8.19445e-61	240344	557.1	Celiac disease	autoimmune
3008	-0.022391	0.00136429	-16.4122	1.71214e-60	201615	557.1	Celiac disease	autoimmune
1632	-0.011748	0.000718238	-16.3567	4.18897e-60	249293	715.2	Ankylosing spondylitis	autoimmune
622	0.0133889	0.000818685	16.3541	4.35167e-60	264092	715.2	Ankylosing spondylitis	autoimmune
213	-0.0133623	0.000817135	-16.3526	4.46472e-60	262652	696.4	Psoriasis	autoimmune
213	-0.0135329	0.000828165	-16.3408	5.41685e-60	262731	696	Psoriasis and related disorders	autoimmune
235	-0.0265026	0.00162254	-16.334	5.97842e-60	318332	696.4	Psoriasis	autoimmune
235	-0.0268182	0.0016437	-16.3157	8.06709e-60	318424	696	Psoriasis and related disorders	autoimmune
3717	-0.0358073	0.00219892	-16.2841	1.38979e-59	216483	557	Intestinal malabsorption (non-celiac)	autoimmune
3317	0.0332776	0.00204512	16.2717	1.69127e-59	233753	557	Intestinal malabsorption (non-celiac)	autoimmune
861	-0.0181587	0.00111736	-16.2514	2.41887e-59	171539	557.1	Celiac disease	autoimmune
1492	0.0328146	0.00201985	16.246	2.58387e-59	216955	557	Intestinal malabsorption (non-celiac)	autoimmune
3993	0.0242419	0.00149493	16.2161	4.23441e-59	199232	557	Intestinal malabsorption (non-celiac)	autoimmune
3144	0.0259065	0.00160379	16.1533	1.16493e-58	215151	557.1	Celiac disease	autoimmune
2883	0.0153672	0.000952306	16.1368	1.55205e-58	172359	557.1	Celiac disease	autoimmune
771	0.0133325	0.00082661	16.1291	1.73613e-58	199071	557	Intestinal malabsorption (non-celiac)	autoimmune
1600	0.0235598	0.00146127	16.1229	1.90456e-58	220001	557.1	Celiac disease	autoimmune
2044	-0.0283535	0.00176377	-16.0755	4.16036e-58	179971	557	Intestinal malabsorption (non-celiac)	autoimmune
1237	-0.0283379	0.00176355	-16.0686	4.58278e-58	212382	557.1	Celiac disease	autoimmune
1650	-0.0326874	0.00203559	-16.058	5.40674e-58	230478	557.1	Celiac disease	autoimmune
4388	0.0292765	0.00182445	16.0468	6.49792e-58	218155	557	Intestinal malabsorption (non-celiac)	autoimmune
3806	-0.026229	0.00164289	-15.9651	2.40415e-57	224731	557.1	Celiac disease	autoimmune
842	0.0227422	0.00142819	15.9238	4.78424e-57	162562	557.1	Celiac disease	autoimmune
610	0.017152	0.00107985	15.8836	8.89536e-57	206512	557.1	Celiac disease	autoimmune
3799	0.0130071	0.000823081	15.803	3.14427e-56	271339	715.2	Ankylosing spondylitis	autoimmune
2313	0.0363902	0.00231397	15.7263	1.06511e-55	240753	557.1	Celiac disease	autoimmune
2019	-0.0254008	0.00161576	-15.7206	1.17192e-55	219208	557.1	Celiac disease	autoimmune
3700	-0.017111	0.00108871	-15.7167	1.24359e-55	228436	557	Intestinal malabsorption (non-celiac)	autoimmune
2033	-0.0311386	0.00198575	-15.681	2.17227e-55	240726	557	Intestinal malabsorption (non-celiac)	autoimmune
3195	0.0126926	0.000809945	15.6709	2.55682e-55	224867	715.2	Ankylosing spondylitis	autoimmune
2666	-0.0362417	0.00231583	-15.6496	3.58504e-55	217222	557	Intestinal malabsorption (non-celiac)	autoimmune
1789	-0.0208144	0.00133101	-15.6381	4.28986e-55	220357	557	Intestinal malabsorption (non-celiac)	autoimmune
141	-0.0266827	0.0017127	-15.5794	1.06881e-54	242412	557.1	Celiac disease	autoimmune
471	0.0505075	0.00324327	15.573	1.16492e-54	310215	244.4	Hypothyroidism NOS	endocrine/metabolic
1973	0.0203326	0.00130744	15.5514	1.66323e-54	223065	557.1	Celiac disease	autoimmune
471	0.0513614	0.00330803	15.5263	2.41494e-54	311081	244	Hypothyroidism	endocrine/metabolic
4597	0.0109668	0.000708178	15.486	4.58881e-54	234017	715.2	Ankylosing spondylitis	autoimmune
2981	-0.00885973	0.000572404	-15.4781	5.12548e-54	288940	275.1	Disorders of iron metabolism	hematopoietic
4308	0.0272074	0.00176101	15.4498	8.09009e-54	213271	557	Intestinal malabsorption (non-celiac)	autoimmune
4260	0.0342981	0.00222052	15.446	8.53894e-54	233124	557.1	Celiac disease	autoimmune
4965	0.0304382	0.00197725	15.3942	1.91182e-53	215970	557	Intestinal malabsorption (non-celiac)	autoimmune
4029	-0.0189808	0.00123316	-15.392	1.97455e-53	218537	557.1	Celiac disease	autoimmune
3135	0.0263541	0.00171629	15.3552	3.49798e-53	205421	557	Intestinal malabsorption (non-celiac)	autoimmune
2407	0.0230518	0.00150264	15.3409	4.2764e-53	287251	696.4	Psoriasis	autoimmune
1768	-0.0165785	0.00108662	-15.2569	1.5892e-52	192534	557	Intestinal malabsorption (non-celiac)	autoimmune
3311	-0.0229775	0.00150917	-15.2252	2.56582e-52	209882	557.1	Celiac disease	autoimmune
3144	0.0263335	0.00173146	15.2088	3.2906e-52	215490	557	Intestinal malabsorption (non-celiac)	autoimmune
1650	-0.0334057	0.00220652	-15.1395	9.40762e-52	230856	557	Intestinal malabsorption (non-celiac)	autoimmune
3263	0.0208413	0.00137819	15.1222	1.23467e-51	201205	557.1	Celiac disease	autoimmune
4584	-0.0207648	0.00137431	-15.1093	1.49937e-51	205808	557.1	Celiac disease	autoimmune
2407	0.0229458	0.00152153	15.0808	2.26766e-51	287331	696	Psoriasis and related disorders	autoimmune
960	-0.0253889	0.00168412	-15.0755	2.45736e-51	286043	696	Psoriasis and related disorders	autoimmune
4493	-0.0172137	0.00114195	-15.074	2.58959e-51	173106	557.1	Celiac disease	autoimmune
3547	-0.0102689	0.000682379	-15.0486	3.7083e-51	256312	275.1	Disorders of iron metabolism	hematopoietic
2192	0.0177916	0.00118333	15.0352	4.58244e-51	214858	557.1	Celiac disease	autoimmune
960	-0.0249821	0.00166257	-15.0262	5.17103e-51	285961	696.4	Psoriasis	autoimmune
3688	-0.00755184	0.000503095	-15.0107	6.52885e-51	286683	275.1	Disorders of iron metabolism	hematopoietic
2468	-0.0222287	0.00148205	-14.9987	8.00977e-51	190933	557.1	Celiac disease	autoimmune
1600	0.0236239	0.00157909	14.9604	1.40999e-50	220353	557	Intestinal malabsorption (non-celiac)	autoimmune
1385	0.0096746	0.000646729	14.9593	1.42421e-50	252448	715.2	Ankylosing spondylitis	autoimmune
4243	0.0320128	0.00214	14.9592	1.43156e-50	231917	557.1	Celiac disease	autoimmune
861	-0.0180568	0.00120754	-14.9534	1.59344e-50	171819	557	Intestinal malabsorption (non-celiac)	autoimmune
519	-0.0224772	0.00150596	-14.9255	2.37571e-50	230061	557.1	Celiac disease	autoimmune
797	0.0159389	0.00107188	14.8701	5.46831e-50	209224	557	Intestinal malabsorption (non-celiac)	autoimmune
491	-0.0181332	0.00122203	-14.8387	8.76432e-50	196703	557.1	Celiac disease	autoimmune
141	-0.0274812	0.00185328	-14.8284	1.00947e-49	242799	557	Intestinal malabsorption (non-celiac)	autoimmune
2883	0.0150989	0.00101945	14.8109	1.33631e-49	172613	557	Intestinal malabsorption (non-celiac)	autoimmune
3125	0.0333916	0.00225753	14.7912	1.75545e-49	241952	557.1	Celiac disease	autoimmune
3806	-0.0261788	0.00177151	-14.7777	2.15208e-49	225083	557	Intestinal malabsorption (non-celiac)	autoimmune
3311	-0.0197879	0.00134084	-14.7579	2.86122e-49	269980	250.1	Type 1 diabetes	autoimmune
2228	0.0207518	0.00140645	14.7547	3.0482e-49	197028	557.1	Celiac disease	autoimmune
2742	0.0372644	0.00252845	14.738	3.86515e-49	233623	557.1	Celiac disease	autoimmune
2644	-0.0509918	0.00346747	-14.7058	6.21367e-49	243059	557	Intestinal malabsorption (non-celiac)	autoimmune
4990	0.0132197	0.000901709	14.6607	1.19353e-48	321037	275.1	Disorders of iron metabolism	hematopoietic
610	0.0170967	0.00116773	14.6409	1.62857e-48	206844	557	Intestinal malabsorption (non-celiac)	autoimmune
3008	-0.0214511	0.00147469	-14.5462	6.53098e-48	201944	557	Intestinal malabsorption (non-celiac)	autoimmune
4029	-0.01934	0.00133205	-14.519	9.66617e-48	218884	557	Intestinal malabsorption (non-celiac)	autoimmune
2950	0.0473044	0.0032609	14.5066	1.14069e-47	313794	696.4	Psoriasis	autoimmune
2407	-0.0235138	0.00162114	-14.5045	1.19547e-47	215190	557.1	Celiac disease	autoimmune
1808	-0.0559683	0.00385918	-14.5026	1.22237e-47	235224	557.1	Celiac disease	autoimmune
842	0.0221312	0.00152598	14.5029	1.24412e-47	162793	557	Intestinal malabsorption (non-celiac)	autoimmune
4793	0.0145029	0.00100262	14.4649	2.1894e-47	135616	557.1	Celiac disease	autoimmune
4576	-0.0352957	0.00244229	-14.4519	2.52706e-47	308911	696	Psoriasis and related disorders	autoimmune
2950	0.0477332	0.00330337	14.4498	2.60197e-47	313884	696	Psoriasis and related disorders	autoimmune
2764	-0.026043	0.00180283	-14.4456	2.83204e-47	189087	557.1	Celiac disease	autoimmune
1237	-0.0273467	0.00190378	-14.3644	9.10249e-47	212717	557	Intestinal malabsorption (non-celiac)	autoimmune
1547	-0.0400976	0.00279289	-14.357	1.00661e-46	239459	557.1	Celiac disease	autoimmune
2652	-0.0111071	0.000776004	-14.3131	1.88209e-46	276479	275.1	Disorders of iron metabolism	hematopoietic
4576	-0.0344703	0.00241217	-14.2901	2.60832e-46	308825	696.4	Psoriasis	autoimmune
2192	0.0182171	0.00127697	14.2659	3.74964e-46	215196	557	Intestinal malabsorption (non-celiac)	autoimmune
4014	-0.0219471	0.00153903	-14.2603	4.07759e-46	198747	557.1	Celiac disease	autoimmune
4236	0.0118896	0.000835719	14.2267	6.49886e-46	267411	696.4	Psoriasis	autoimmune
4499	0.0100164	0.000704526	14.2172	7.41976e-46	302087	250.13	Type 1 diabetes with ophthalmic manifestations	autoimmune
1818	0.0289534	0.00203918	14.1985	9.82024e-46	211416	557.1	Celiac disease	autoimmune
3688	0.00724278	0.000510201	14.1959	1.0123e-45	243998	715.2	Ankylosing spondylitis	autoimmune
4260	0.0339853	0.00240234	14.1467	2.04307e-45	233496	557	Intestinal malabsorption (non-celiac)	autoimmune
1580	0.0258763	0.00183523	14.0997	3.97841e-45	233258	557.1	Celiac disease	autoimmune
4236	0.0119313	0.000846837	14.0893	4.58813e-45	267490	696	Psoriasis and related disorders	autoimmune
771	0.00965162	0.000685135	14.0872	4.73461e-45	256025	250.1	Type 1 diabetes	autoimmune
2019	-0.0245619	0.00174446	-14.08	5.27652e-45	219555	557	Intestinal malabsorption (non-celiac)	autoimmune
44	-0.0240775	0.00171083	-14.0736	5.76082e-45	233265	557.1	Celiac disease	autoimmune
319	0.027757	0.0019736	14.0642	6.59688e-45	220080	557.1	Celiac disease	autoimmune
1973	0.0198258	0.00140988	14.062	6.79153e-45	223412	557	Intestinal malabsorption (non-celiac)	autoimmune
2509	-0.019739	0.0014041	-14.0581	7.22094e-45	196435	557.1	Celiac disease	autoimmune
426	-0.0187774	0.00133573	-14.0578	7.25132e-45	200592	557.1	Celiac disease	autoimmune
3957	0.0182087	0.00129588	14.0512	7.94034e-45	207882	557.1	Celiac disease	autoimmune
2313	0.0350786	0.00250228	14.0187	1.24809e-44	241137	557	Intestinal malabsorption (non-celiac)	autoimmune
4426	-0.0184403	0.00131671	-14.0049	1.5248e-44	208942	557.1	Celiac disease	autoimmune
3392	0.0494997	0.00353775	13.9919	1.80221e-44	314987	244.4	Hypothyroidism NOS	endocrine/metabolic
3775	0.0242316	0.00173837	13.9393	3.82523e-44	212446	557.1	Celiac disease	autoimmune
2549	0.0202295	0.00145398	13.9131	5.51545e-44	209542	557.1	Celiac disease	autoimmune
2161	0.0085183	0.000612384	13.9101	5.68255e-44	294396	275.1	Disorders of iron metabolism	hematopoietic
2742	0.0379683	0.00273238	13.8957	6.9996e-44	233994	557	Intestinal malabsorption (non-celiac)	autoimmune
491	-0.0182875	0.00131696	-13.8861	8.06735e-44	197011	557	Intestinal malabsorption (non-celiac)	autoimmune
1556	0.0217237	0.00156503	13.8807	8.70898e-44	194093	557.1	Celiac disease	autoimmune
3263	0.0206383	0.00148732	13.8762	9.25357e-44	201522	557	Intestinal malabsorption (non-celiac)	autoimmune
3219	0.0191434	0.00138034	13.8686	1.02165e-43	232872	557.1	Celiac disease	autoimmune
2764	-0.0268817	0.0019444	-13.8252	1.88617e-43	189391	557	Intestinal malabsorption (non-celiac)	autoimmune
519	-0.0224428	0.00162779	-13.7873	3.16303e-43	230430	557	Intestinal malabsorption (non-celiac)	autoimmune
4106	-0.0195382	0.00141935	-13.7656	4.27464e-43	226831	557.1	Celiac disease	autoimmune
2905	-0.00752036	0.000546344	-13.7649	4.35437e-43	184222	557.1	Celiac disease	autoimmune
4493	-0.0169686	0.00123283	-13.764	4.42105e-43	173394	557	Intestinal malabsorption (non-celiac)	autoimmune
3392	0.0495512	0.003608	13.7337	6.56287e-43	315864	244	Hypothyroidism	endocrine/metabolic
2228	0.0208804	0.00152084	13.7296	7.06772e-43	197347	557	Intestinal malabsorption (non-celiac)	autoimmune
133	-0.0218636	0.00159371	-13.7187	8.14299e-43	239628	557.1	Celiac disease	autoimmune
3807	0.0150628	0.00109995	13.694	1.13962e-42	266198	715.2	Ankylosing spondylitis	autoimmune
4584	-0.0203075	0.00148354	-13.6885	1.2414e-42	206135	557	Intestinal malabsorption (non-celiac)	autoimmune
1727	-0.0383033	0.00280243	-13.6679	1.63162e-42	269346	244.4	Hypothyroidism NOS	endocrine/metabolic
3870	0.0288895	0.00211389	13.6665	1.67271e-42	224844	557.1	Celiac disease	autoimmune
2479	-0.0222228	0.00162735	-13.6558	1.93769e-42	225449	557.1	Celiac disease	autoimmune
2905	-0.00801959	0.000590892	-13.572	6.14858e-42	184520	557	Intestinal malabsorption (non-celiac)	autoimmune
1117	0.0278449	0.00205593	13.5437	8.96964e-42	220661	557.1	Celiac disease	autoimmune
1928	-0.0220077	0.00162498	-13.5433	9.05551e-42	198361	557.1	Celiac disease	autoimmune
426	-0.0195044	0.00144238	-13.5224	1.20368e-41	200921	557	Intestinal malabsorption (non-celiac)	autoimmune
3778	-0.0290932	0.00215257	-13.5156	1.3122e-41	232948	557.1	Celiac disease	autoimmune
3311	-0.02201	0.00162857	-13.5149	1.32876e-41	210219	557	Intestinal malabsorption (non-celiac)	autoimmune
2407	-0.0236596	0.00175166	-13.5069	1.48022e-41	215535	557	Intestinal malabsorption (non-celiac)	autoimmune
1268	-0.0227711	0.00168754	-13.4937	1.78576e-41	178719	557.1	Celiac disease	autoimmune
3427	-0.0152451	0.00113037	-13.4868	1.94694e-41	210832	557.1	Celiac disease	autoimmune
4576	0.0164468	0.00122047	13.4758	2.22857e-41	315909	275.1	Disorders of iron metabolism	hematopoietic
4243	0.0311998	0.00231627	13.4698	2.44042e-41	232291	557	Intestinal malabsorption (non-celiac)	autoimmune
814	0.0177249	0.00131752	13.4533	3.06328e-41	211537	557.1	Celiac disease	autoimmune
4993	0.016791	0.00124811	13.4531	3.09797e-41	170729	557.1	Celiac disease	autoimmune
3342	0.0292769	0.00217939	13.4335	3.98073e-41	238272	557.1	Celiac disease	autoimmune
1547	-0.0405805	0.00302103	-13.4326	4.02837e-41	239839	557	Intestinal malabsorption (non-celiac)	autoimmune
2865	0.0158623	0.0011836	13.4018	6.05307e-41	328978	275.1	Disorders of iron metabolism	hematopoietic
4663	-0.0224421	0.00167581	-13.3918	6.98608e-41	239986	557.1	Celiac disease	autoimmune
2509	-0.0202396	0.00151503	-13.3593	1.08973e-40	196747	557	Intestinal malabsorption (non-celiac)	autoimmune
159	0.126985	0.00954514	13.3037	2.27631e-40	244012	557.1	Celiac disease	autoimmune
4793	0.0143995	0.00108331	13.2921	2.72564e-40	135857	557	Intestinal malabsorption (non-celiac)	autoimmune
4402	0.0312813	0.0023551	13.2824	3.02996e-40	234856	557.1	Celiac disease	autoimmune
1808	-0.0554637	0.00417594	-13.2817	3.05545e-40	235602	557	Intestinal malabsorption (non-celiac)	autoimmune
3193	-0.0118758	0.00089427	-13.2799	3.11496e-40	274944	250.1	Type 1 diabetes	autoimmune
2468	-0.0211774	0.00159507	-13.2768	3.28655e-40	191225	557	Intestinal malabsorption (non-celiac)	autoimmune
1452	0.0171208	0.00129157	13.2558	4.28904e-40	296498	696	Psoriasis and related disorders	autoimmune
3125	0.0323468	0.00244103	13.2513	4.57861e-40	242336	557	Intestinal malabsorption (non-celiac)	autoimmune
1727	-0.0377378	0.00285763	-13.206	8.3383e-40	270079	244	Hypothyroidism	endocrine/metabolic
319	0.0281308	0.00213059	13.2033	8.69656e-40	220421	557	Intestinal malabsorption (non-celiac)	autoimmune
4218	-0.0235788	0.0017861	-13.2013	8.95034e-40	208337	557.1	Celiac disease	autoimmune
3775	0.0248136	0.00187996	13.199	9.21287e-40	212785	557	Intestinal malabsorption (non-celiac)	autoimmune
4716	0.019602	0.00148607	13.1905	1.03671e-39	186487	557.1	Celiac disease	autoimmune
4707	0.0120418	0.000913491	13.1822	1.14566e-39	253652	696	Psoriasis and related disorders	autoimmune
2950	-0.0460738	0.00349831	-13.1703	1.3435e-39	235157	557.1	Celiac disease	autoimmune
4106	-0.020202	0.0015359	-13.1532	1.68602e-39	227193	557	Intestinal malabsorption (non-celiac)	autoimmune
1835	0.0210661	0.00160188	13.1509	1.7404e-39	217798	557.1	Celiac disease	autoimmune
3117	-0.0481454	0.00366453	-13.1382	2.05065e-39	243599	557.1	Celiac disease	autoimmune
1452	0.0166894	0.00127514	13.0882	3.94104e-39	296413	696.4	Psoriasis	autoimmune
3002	-0.0149716	0.00114385	-13.0887	3.96669e-39	197623	557.1	Celiac disease	autoimmune
2503	-0.0209068	0.00159797	-13.0833	4.24698e-39	214010	557.1	Celiac disease	autoimmune
4707	0.0117937	0.000901486	13.0825	4.26785e-39	253579	696.4	Psoriasis	autoimmune
3193	-0.0265324	0.00202992	-13.0707	4.9678e-39	291575	244.4	Hypothyroidism NOS	endocrine/metabolic
3957	0.0182377	0.00139552	13.0687	5.14714e-39	208202	557	Intestinal malabsorption (non-celiac)	autoimmune
158	0.0156398	0.00119822	13.0526	6.33776e-39	235071	557.1	Celiac disease	autoimmune
3870	0.0298633	0.00228937	13.0443	7.07076e-39	225209	557	Intestinal malabsorption (non-celiac)	autoimmune
724	-0.0169152	0.00129927	-13.019	9.98913e-39	158136	557.1	Celiac disease	autoimmune
4663	0.0107417	0.000825445	13.0132	1.05253e-38	317722	696.42	Psoriatic arthropathy	autoimmune
3342	0.0306152	0.00235593	12.9949	1.34758e-38	238645	557	Intestinal malabsorption (non-celiac)	autoimmune
2579	-0.0272801	0.00210537	-12.9574	2.18132e-38	319973	696.4	Psoriasis	autoimmune
2549	0.0203518	0.00157098	12.9548	2.28266e-38	209878	557	Intestinal malabsorption (non-celiac)	autoimmune
2336	0.0143461	0.00110769	12.9514	2.40245e-38	178037	557.1	Celiac disease	autoimmune
44	-0.0238966	0.00184772	-12.933	3.01996e-38	233633	557	Intestinal malabsorption (non-celiac)	autoimmune
3193	-0.0267217	0.00207049	-12.906	4.26701e-38	292387	244	Hypothyroidism	endocrine/metabolic
2579	-0.0275226	0.00213266	-12.9053	4.29538e-38	320065	696	Psoriasis and related disorders	autoimmune
1818	0.0284702	0.0022082	12.8929	5.09968e-38	211760	557	Intestinal malabsorption (non-celiac)	autoimmune
4849	0.0367455	0.00285023	12.8921	5.10637e-38	289057	244	Hypothyroidism	endocrine/metabolic
4014	-0.0214066	0.00166209	-12.8793	6.09277e-38	199064	557	Intestinal malabsorption (non-celiac)	autoimmune
1332	-0.0270571	0.00210196	-12.8723	6.59723e-38	295972	244	Hypothyroidism	endocrine/metabolic
1928	-0.0225867	0.0017546	-12.8728	6.62815e-38	198679	557	Intestinal malabsorption (non-celiac)	autoimmune
4426	-0.0182659	0.00142161	-12.8488	9.0315e-38	209270	557	Intestinal malabsorption (non-celiac)	autoimmune
158	0.016624	0.00129694	12.8179	1.3408e-37	235450	557	Intestinal malabsorption (non-celiac)	autoimmune
4849	0.0358197	0.00279465	12.8172	1.34456e-37	288259	244.4	Hypothyroidism NOS	endocrine/metabolic
3219	0.019127	0.00149267	12.814	1.41032e-37	233242	557	Intestinal malabsorption (non-celiac)	autoimmune
1332	-0.0263744	0.00206115	-12.7959	1.76746e-37	295155	244.4	Hypothyroidism NOS	endocrine/metabolic
3923	-0.0107247	0.000840581	-12.7586	2.85368e-37	297180	275.1	Disorders of iron metabolism	hematopoietic
1405	-0.0165181	0.00129674	-12.7382	3.78013e-37	161960	557.1	Celiac disease	autoimmune
1556	0.0214637	0.0016914	12.6899	6.95897e-37	194410	557	Intestinal malabsorption (non-celiac)	autoimmune
2095	0.0110329	0.00086963	12.6869	7.15601e-37	275709	275.1	Disorders of iron metabolism	hematopoietic
1139	0.0163702	0.0012906	12.6842	7.45654e-37	221396	557.1	Celiac disease	autoimmune
1580	0.0251112	0.0019837	12.6588	1.02893e-36	233628	557	Intestinal malabsorption (non-celiac)	autoimmune
1727	0.0162907	0.00128699	12.6579	1.03655e-36	263283	696.4	Psoriasis	autoimmune
4260	-0.0130619	0.00103308	-12.6437	1.23682e-36	318346	275.1	Disorders of iron metabolism	hematopoietic
4744	0.0166111	0.00131459	12.636	1.37872e-36	208313	557.1	Celiac disease	autoimmune
3799	-0.0204604	0.00162306	-12.606	2.00995e-36	233447	557.1	Celiac disease	autoimmune
3427	-0.0153612	0.00121972	-12.5941	2.34636e-36	211170	557	Intestinal malabsorption (non-celiac)	autoimmune
815	-0.00828601	0.000658452	-12.5841	2.6936e-36	151988	557.1	Celiac disease	autoimmune
127	-0.0158199	0.00125945	-12.561	3.55675e-36	231626	557.1	Celiac disease	autoimmune
847	-0.0143543	0.00114363	-12.5515	4.01251e-36	225407	557.1	Celiac disease	autoimmune
1268	-0.0227404	0.00181384	-12.5372	4.84094e-36	179000	557	Intestinal malabsorption (non-celiac)	autoimmune
3307	0.0190004	0.00151689	12.5259	5.53437e-36	232115	557.1	Celiac disease	autoimmune
1970	-0.0239116	0.001913	-12.4996	7.72411e-36	216480	557.1	Celiac disease	autoimmune
1429	0.0154685	0.00123851	12.4896	8.76139e-36	210696	557.1	Celiac disease	autoimmune
3778	-0.0290402	0.00232605	-12.4847	9.28463e-36	233319	557	Intestinal malabsorption (non-celiac)	autoimmune
1447	0.0305699	0.00244949	12.4801	9.83907e-36	233746	557.1	Celiac disease	autoimmune
3150	-0.0256578	0.002056	-12.4795	9.94049e-36	211760	557.1	Celiac disease	autoimmune
2044	0.0103645	0.000832447	12.4506	1.42888e-35	209085	715.2	Ankylosing spondylitis	autoimmune
645	0.0121631	0.000977411	12.4442	1.54504e-35	222559	557.1	Celiac disease	autoimmune
1228	-0.0208788	0.00168004	-12.4276	1.90725e-35	205156	557.1	Celiac disease	autoimmune
2644	-0.0831491	0.00669811	-12.4138	2.23949e-35	332243	244	Hypothyroidism	endocrine/metabolic
2876	0.0564446	0.00455165	12.4009	2.63041e-35	333009	244.4	Hypothyroidism NOS	endocrine/metabolic
2950	-0.0468941	0.00378574	-12.387	3.15036e-35	235535	557	Intestinal malabsorption (non-celiac)	autoimmune
3219	-0.0159793	0.0012905	-12.3822	3.324e-35	310768	696.4	Psoriasis	autoimmune
133	-0.0213216	0.00172309	-12.3741	3.70045e-35	240009	557	Intestinal malabsorption (non-celiac)	autoimmune
3300	0.0173481	0.00140306	12.3645	4.21621e-35	163939	557.1	Celiac disease	autoimmune
4218	-0.0238519	0.0019306	-12.3546	4.73027e-35	208677	557	Intestinal malabsorption (non-celiac)	autoimmune
2644	-0.0808789	0.00656603	-12.3178	7.39615e-35	331316	244.4	Hypothyroidism NOS	endocrine/metabolic
1727	0.0160349	0.00130421	12.2948	9.87955e-35	263361	696	Psoriasis and related disorders	autoimmune
1630	-0.0189489	0.00154181	-12.29	1.05343e-34	207874	557.1	Celiac disease	autoimmune
3315	0.013162	0.00107129	12.2861	1.10313e-34	223837	557.1	Celiac disease	autoimmune
2611	-0.0423687	0.00345109	-12.2769	1.22755e-34	315140	244	Hypothyroidism	endocrine/metabolic
2611	-0.0414855	0.00338204	-12.2664	1.39724e-34	314248	244.4	Hypothyroidism NOS	endocrine/metabolic
3117	-0.0485176	0.00396248	-12.2442	1.84593e-34	243985	557	Intestinal malabsorption (non-celiac)	autoimmune
951	-0.0236005	0.00192755	-12.2438	1.87139e-34	181484	557.1	Celiac disease	autoimmune
3179	-0.0122335	0.00100227	-12.2058	2.96584e-34	228021	250.1	Type 1 diabetes	autoimmune
2479	-0.0214282	0.00175583	-12.204	3.03374e-34	225801	557	Intestinal malabsorption (non-celiac)	autoimmune
1835	0.0210991	0.00173149	12.1855	3.80947e-34	218151	557	Intestinal malabsorption (non-celiac)	autoimmune
4010	0.00914839	0.000751839	12.168	4.70101e-34	257615	715.2	Ankylosing spondylitis	autoimmune
3179	-0.0281978	0.00231963	-12.1562	5.44238e-34	242560	244	Hypothyroidism	endocrine/metabolic
774	-0.0141782	0.00116722	-12.147	6.13771e-34	180114	557.1	Celiac disease	autoimmune
3777	0.0217242	0.00178852	12.1464	6.14198e-34	224943	557.1	Celiac disease	autoimmune
3267	0.0124921	0.00102878	12.1427	6.38355e-34	317053	275.1	Disorders of iron metabolism	hematopoietic
1970	-0.0250852	0.00206667	-12.138	6.81601e-34	216826	557	Intestinal malabsorption (non-celiac)	autoimmune
2336	0.0145349	0.00119811	12.1315	7.41229e-34	178303	557	Intestinal malabsorption (non-celiac)	autoimmune
1117	0.0269718	0.00222337	12.131	7.41668e-34	221012	557	Intestinal malabsorption (non-celiac)	autoimmune
4121	-0.0209542	0.00172782	-12.1275	7.72212e-34	243504	557.1	Celiac disease	autoimmune
1280	-0.0173886	0.00143405	-12.1255	7.88481e-34	296615	696.4	Psoriasis	autoimmune
724	-0.0170435	0.00140548	-12.1265	7.91358e-34	158395	557	Intestinal malabsorption (non-celiac)	autoimmune
3219	-0.0158404	0.0013074	-12.1159	8.85093e-34	310858	696	Psoriasis and related disorders	autoimmune
4574	0.00543232	0.000448575	12.1102	9.56085e-34	223498	275.1	Disorders of iron metabolism	hematopoietic
1453	0.00844301	0.000697401	12.1064	9.9806e-34	255418	715.2	Ankylosing spondylitis	autoimmune
1280	-0.0175463	0.00145134	-12.0897	1.21892e-33	296694	696	Psoriasis and related disorders	autoimmune
3799	-0.0211757	0.00175391	-12.0734	1.4931e-33	233820	557	Intestinal malabsorption (non-celiac)	autoimmune
3179	-0.027451	0.0022742	-12.0706	1.54412e-33	241878	244.4	Hypothyroidism NOS	endocrine/metabolic
4278	0.0143238	0.00118919	12.045	2.11727e-33	201189	557.1	Celiac disease	autoimmune
2876	0.0559178	0.00464357	12.042	2.17209e-33	333943	244	Hypothyroidism	endocrine/metabolic
3836	-0.0219731	0.00182514	-12.0391	2.26338e-33	232847	557.1	Celiac disease	autoimmune
3150	-0.0267506	0.00222305	-12.0333	2.43608e-33	212102	557	Intestinal malabsorption (non-celiac)	autoimmune
4920	-0.0149545	0.001243	-12.031	2.52061e-33	167778	557.1	Celiac disease	autoimmune
4167	0.0125135	0.00104103	12.0202	2.83174e-33	295865	275.1	Disorders of iron metabolism	hematopoietic
1447	0.031822	0.00265051	12.006	3.3799e-33	234122	557	Intestinal malabsorption (non-celiac)	autoimmune
814	0.0170598	0.00142267	11.9913	4.04314e-33	211875	557	Intestinal malabsorption (non-celiac)	autoimmune
1818	-0.0227347	0.00189629	-11.989	4.13364e-33	282277	696.4	Psoriasis	autoimmune
4663	-0.0217074	0.00181243	-11.977	4.79337e-33	240368	557	Intestinal malabsorption (non-celiac)	autoimmune
671	0.0130942	0.00109367	11.9727	5.03256e-33	278140	250.1	Type 1 diabetes	autoimmune
424	0.0122404	0.00102282	11.9673	5.36269e-33	293926	335	Multiple sclerosis	autoimmune
2665	0.0208828	0.00174518	11.966	5.49548e-33	202280	557.1	Celiac disease	autoimmune
3311	-0.00699821	0.000584985	-11.9631	5.65646e-33	267865	250.13	Type 1 diabetes with ophthalmic manifestations	autoimmune
815	-0.00849688	0.000710875	-11.9527	6.50236e-33	152245	557	Intestinal malabsorption (non-celiac)	autoimmune
1813	-0.0203396	0.00170373	-11.9383	7.65855e-33	211581	557.1	Celiac disease	autoimmune
2503	-0.0206261	0.00172786	-11.9374	7.73694e-33	214353	557	Intestinal malabsorption (non-celiac)	autoimmune
1012	-0.0165242	0.00138742	-11.9101	1.07713e-32	190935	557.1	Celiac disease	autoimmune
4993	0.0159811	0.00134548	11.8776	1.59398e-32	170999	557	Intestinal malabsorption (non-celiac)	autoimmune
771	0.00355912	0.000299675	11.8766	1.59699e-32	254022	250.13	Type 1 diabetes with ophthalmic manifestations	autoimmune
3002	-0.0145888	0.00123243	-11.8374	2.56327e-32	197939	557	Intestinal malabsorption (non-celiac)	autoimmune
4716	0.0189289	0.00160265	11.811	3.5143e-32	186779	557	Intestinal malabsorption (non-celiac)	autoimmune
4396	0.013928	0.0011807	11.7964	4.17197e-32	204908	557.1	Celiac disease	autoimmune
2757	-0.014636	0.00124078	-11.7958	4.20827e-32	195250	557.1	Celiac disease	autoimmune
4121	-0.0220301	0.00186947	-11.7842	4.80571e-32	243892	557	Intestinal malabsorption (non-celiac)	autoimmune
951	-0.0245666	0.00208485	-11.7834	4.8832e-32	181784	557	Intestinal malabsorption (non-celiac)	autoimmune
774	-0.0147491	0.00125391	-11.7625	6.254e-32	180390	557	Intestinal malabsorption (non-celiac)	autoimmune
1818	-0.0225758	0.00192073	-11.7538	6.87038e-32	282357	696	Psoriasis and related disorders	autoimmune
1429	0.0156979	0.00133731	11.7384	8.28343e-32	211030	557	Intestinal malabsorption (non-celiac)	autoimmune
3842	0.0153291	0.00130852	11.7148	1.08683e-31	306740	696	Psoriasis and related disorders	autoimmune
1139	0.0163179	0.00139291	11.715	1.09157e-31	221745	557	Intestinal malabsorption (non-celiac)	autoimmune
1447	-0.0295898	0.0025267	-11.7109	1.14115e-31	273979	715	Other inflammatory spondylopathies	musculoskeletal
773	0.0164865	0.00140817	11.7077	1.18975e-31	213513	557.1	Celiac disease	autoimmune
744	-0.0081038	0.000692348	-11.7048	1.22696e-31	255647	715.2	Ankylosing spondylitis	autoimmune
1630	-0.0195161	0.00166904	-11.693	1.41604e-31	208215	557	Intestinal malabsorption (non-celiac)	autoimmune
453	-0.00923588	0.000790388	-11.6852	1.54354e-31	266848	275.1	Disorders of iron metabolism	hematopoietic
2253	0.0430767	0.00368714	11.683	1.58159e-31	308000	244.4	Hypothyroidism NOS	endocrine/metabolic
159	0.232848	0.0199379	11.6787	1.66191e-31	334107	244	Hypothyroidism	endocrine/metabolic
159	0.228242	0.0195453	11.6776	1.68374e-31	333173	244.4	Hypothyroidism NOS	endocrine/metabolic
159	0.120445	0.0103262	11.664	1.98386e-31	244401	557	Intestinal malabsorption (non-celiac)	autoimmune
4402	0.0295906	0.00254512	11.6264	3.08613e-31	235230	557	Intestinal malabsorption (non-celiac)	autoimmune
3842	0.0150039	0.00129195	11.6134	3.57791e-31	306652	696.4	Psoriasis	autoimmune
855	-0.00712803	0.000614026	-11.6087	3.80775e-31	206270	715.2	Ankylosing spondylitis	autoimmune
1921	-0.0127867	0.00110291	-11.5936	4.53295e-31	222573	557.1	Celiac disease	autoimmune
4990	0.0219421	0.00189417	11.584	5.06487e-31	235119	557.1	Celiac disease	autoimmune
1228	-0.0210484	0.00181877	-11.5728	5.78425e-31	205493	557	Intestinal malabsorption (non-celiac)	autoimmune
3311	-0.0233425	0.00202361	-11.5351	8.93906e-31	248255	714.1	Rheumatoid arthritis	autoimmune
2234	-0.00989705	0.000858353	-11.5303	9.44551e-31	260500	715.2	Ankylosing spondylitis	autoimmune
3658	-0.012923	0.00112116	-11.5265	9.92366e-31	200937	557.1	Celiac disease	autoimmune
2545	0.0548941	0.00476948	11.5095	1.20119e-30	278589	244	Hypothyroidism	endocrine/metabolic
3535	0.00964551	0.000838267	11.5065	1.2487e-30	219218	715.2	Ankylosing spondylitis	autoimmune
4763	-0.0195052	0.00169702	-11.4938	1.44519e-30	233598	557.1	Celiac disease	autoimmune
2545	0.0537315	0.00467573	11.4916	1.47778e-30	277809	244.4	Hypothyroidism NOS	endocrine/metabolic
2141	0.0191016	0.00166245	11.4901	1.50782e-30	237057	557.1	Celiac disease	autoimmune
3159	-0.0107793	0.000940307	-11.4636	2.04348e-30	271428	715.2	Ankylosing spondylitis	autoimmune
671	0.00546317	0.000476583	11.4632	2.05151e-30	275929	250.13	Type 1 diabetes with ophthalmic manifestations	autoimmune
1498	-0.0460688	0.00402254	-11.4526	2.31253e-30	316222	244	Hypothyroidism	endocrine/metabolic
1405	-0.0160082	0.00139811	-11.4499	2.41809e-30	162215	557	Intestinal malabsorption (non-celiac)	autoimmune
127	-0.0155765	0.00136193	-11.437	2.78208e-30	231992	557	Intestinal malabsorption (non-celiac)	autoimmune
2236	-0.0115198	0.00100928	-11.4139	3.62645e-30	255196	696.4	Psoriasis	autoimmune
2253	0.0429318	0.00376197	11.412	3.69212e-30	308867	244	Hypothyroidism	endocrine/metabolic
2471	-0.012843	0.00112553	-11.4106	3.76429e-30	251239	696	Psoriasis and related disorders	autoimmune
1359	-0.0199886	0.00175458	-11.3922	4.66446e-30	210055	557	Intestinal malabsorption (non-celiac)	autoimmune
1975	0.016414	0.00144544	11.3557	7.04526e-30	297583	250.1	Type 1 diabetes	autoimmune
4452	0.0105709	0.000931837	11.3442	8.04248e-30	293942	275.1	Disorders of iron metabolism	hematopoietic
1359	-0.0184172	0.00162442	-11.3377	8.70957e-30	209722	557.1	Celiac disease	autoimmune
2471	-0.0125872	0.00111079	-11.3318	9.28594e-30	251165	696.4	Psoriasis	autoimmune
2236	-0.0115731	0.00102168	-11.3276	9.73637e-30	255265	696	Psoriasis and related disorders	autoimmune
4278	0.0145045	0.00128289	11.3061	1.24895e-29	201504	557	Intestinal malabsorption (non-celiac)	autoimmune
2656	0.0212569	0.00188268	11.2908	1.48812e-29	199724	557.1	Celiac disease	autoimmune
4167	-0.0250192	0.00221837	-11.2782	1.71374e-29	216810	557.1	Celiac disease	autoimmune
1498	-0.0444392	0.00394395	-11.2677	1.91945e-29	315342	244.4	Hypothyroidism NOS	endocrine/metabolic
3807	-0.0226078	0.00200883	-11.2542	2.23673e-29	305847	696.4	Psoriasis	autoimmune
1498	-0.0195403	0.00173763	-11.2454	2.47382e-29	297284	250.1	Type 1 diabetes	autoimmune
2677	-0.0211555	0.0018848	-11.2243	3.15426e-29	227800	557.1	Celiac disease	autoimmune
4947	-0.0151461	0.00135269	-11.1971	4.3132e-29	171267	557.1	Celiac disease	autoimmune
2119	0.0166203	0.00148754	11.173	5.63027e-29	220775	557.1	Celiac disease	autoimmune
3311	-0.0345074	0.00308872	-11.1721	5.66293e-29	287242	244	Hypothyroidism	endocrine/metabolic
2579	0.0206816	0.00185297	11.1613	6.38676e-29	311681	242	Thyrotoxicosis with or without goiter	endocrine/metabolic
4865	-0.00996617	0.000893466	-11.1545	6.91325e-29	255366	715.2	Ankylosing spondylitis	autoimmune
3315	0.0129068	0.00115759	11.1497	7.31231e-29	224192	557	Intestinal malabsorption (non-celiac)	autoimmune
4744	0.0157957	0.00141686	11.1484	7.43247e-29	208648	557	Intestinal malabsorption (non-celiac)	autoimmune
1350	-0.00588885	0.000529219	-11.1274	9.34996e-29	289232	275.1	Disorders of iron metabolism	hematopoietic
4920	-0.0149665	0.00134522	-11.1257	9.62712e-29	168052	557	Intestinal malabsorption (non-celiac)	autoimmune
636	0.0147222	0.0013239	11.1203	1.02044e-28	185468	557.1	Celiac disease	autoimmune
4122	0.00859254	0.00077281	11.1186	1.03443e-28	257173	715.2	Ankylosing spondylitis	autoimmune
3300	0.0168034	0.0015117	11.1156	1.07887e-28	164198	557	Intestinal malabsorption (non-celiac)	autoimmune
3991	0.0162722	0.0014657	11.102	1.24946e-28	205004	557.1	Celiac disease	autoimmune
3311	-0.0336235	0.0030293	-11.0994	1.27955e-28	286457	244.4	Hypothyroidism NOS	endocrine/metabolic
1474	-0.0170691	0.00153885	-11.0921	1.39649e-28	198461	557.1	Celiac disease	autoimmune
4576	0.0288434	0.00260152	11.0871	1.47268e-28	231490	557.1	Celiac disease	autoimmune
1813	-0.0203507	0.00183706	-11.0779	1.63605e-28	211908	557	Intestinal malabsorption (non-celiac)	autoimmune
2665	0.0207865	0.00187837	11.0663	1.86317e-28	202594	557	Intestinal malabsorption (non-celiac)	autoimmune
1218	-0.00802199	0.000725275	-11.0606	1.97565e-28	267063	250.1	Type 1 diabetes	autoimmune
2141	0.0198683	0.00179782	11.0513	2.1947e-28	237436	557	Intestinal malabsorption (non-celiac)	autoimmune
3807	-0.0224617	0.0020355	-11.0349	2.62429e-28	305937	696	Psoriasis and related disorders	autoimmune
3777	0.0212899	0.00193233	11.0177	3.19199e-28	225298	557	Intestinal malabsorption (non-celiac)	autoimmune
3307	0.0180413	0.00163964	11.0032	3.74883e-28	232485	557	Intestinal malabsorption (non-celiac)	autoimmune
471	0.0158647	0.00144722	10.9622	5.88318e-28	292488	250.1	Type 1 diabetes	autoimmune
4499	0.0402188	0.00367555	10.9423	7.31932e-28	322960	244.4	Hypothyroidism NOS	endocrine/metabolic
2811	-0.00858207	0.000786278	-10.9148	9.97689e-28	194145	557.1	Celiac disease	autoimmune
1474	-0.0180533	0.00165761	-10.8912	1.29305e-27	198778	557	Intestinal malabsorption (non-celiac)	autoimmune
2811	-0.00922808	0.000847515	-10.8884	1.33334e-27	194448	557	Intestinal malabsorption (non-celiac)	autoimmune
771	0.0168007	0.00154366	10.8836	1.39765e-27	271513	244.4	Hypothyroidism NOS	endocrine/metabolic
847	-0.0134171	0.00123374	-10.8751	1.53848e-27	225758	557	Intestinal malabsorption (non-celiac)	autoimmune
2611	-0.0163757	0.00150589	-10.8744	1.54415e-27	296290	250.1	Type 1 diabetes	autoimmune
1921	-0.0129482	0.001191	-10.8718	1.59633e-27	222925	557	Intestinal malabsorption (non-celiac)	autoimmune
1332	-0.00999174	0.000919746	-10.8636	1.74071e-27	278200	250.1	Type 1 diabetes	autoimmune
2501	-0.0160789	0.00148008	-10.8635	1.74474e-27	242660	557.1	Celiac disease	autoimmune
3459	-0.0253216	0.00233132	-10.8615	1.7846e-27	239251	557.1	Celiac disease	autoimmune
2471	0.0131629	0.00121257	10.8553	1.91716e-27	188190	557.1	Celiac disease	autoimmune
4499	0.0406837	0.00375018	10.8485	2.04988e-27	323873	244	Hypothyroidism	endocrine/metabolic
3836	-0.0214116	0.00197527	-10.8398	2.26264e-27	233222	557	Intestinal malabsorption (non-celiac)	autoimmune
2757	-0.0144883	0.00133699	-10.8365	2.35254e-27	195566	557	Intestinal malabsorption (non-celiac)	autoimmune
4499	0.0159569	0.00147933	10.7866	4.02767e-27	307464	242	Thyrotoxicosis with or without goiter	endocrine/metabolic
771	0.0169862	0.00157504	10.7846	4.12277e-27	272281	244	Hypothyroidism	endocrine/metabolic
3097	0.0201963	0.00187272	10.7845	4.14307e-27	212478	557.1	Celiac disease	autoimmune
1547	-0.0273436	0.00254181	-10.7575	5.52312e-27	308220	250.1	Type 1 diabetes	autoimmune
4349	-0.0066052	0.000614035	-10.757	5.5504e-27	312286	275.1	Disorders of iron metabolism	hematopoietic
2023	0.0103063	0.000958363	10.7541	5.7378e-27	275881	715.2	Ankylosing spondylitis	autoimmune
2815	-0.025097	0.00234263	-10.7132	8.95388e-27	239138	557.1	Celiac disease	autoimmune
111	0.0199627	0.00186349	10.7125	9.02142e-27	226406	557.1	Celiac disease	autoimmune
645	0.0113016	0.00105699	10.6922	1.12401e-26	222917	557	Intestinal malabsorption (non-celiac)	autoimmune
2656	0.0216955	0.0020293	10.6911	1.13924e-26	200032	557	Intestinal malabsorption (non-celiac)	autoimmune
1959	0.0219346	0.00205186	10.6901	1.14574e-26	284706	250.1	Type 1 diabetes	autoimmune
2231	0.0238887	0.00223955	10.6667	1.47458e-26	270305	244.4	Hypothyroidism NOS	endocrine/metabolic
2899	-0.00926344	0.000869212	-10.6573	1.63319e-26	255261	696.4	Psoriasis	autoimmune
3311	-0.02275	0.00213562	-10.6526	1.71726e-26	248880	714	Rheumatoid arthritis and other inflammatory polyarthropathies	autoimmune
2231	0.0242749	0.00228512	10.623	2.35673e-26	271078	244	Hypothyroidism	endocrine/metabolic
773	0.0161905	0.00152475	10.6185	2.48228e-26	213861	557	Intestinal malabsorption (non-celiac)	autoimmune
4396	0.0134974	0.00127239	10.6079	2.78132e-26	205237	557	Intestinal malabsorption (non-celiac)	autoimmune
4109	0.0169871	0.00160347	10.5939	3.21373e-26	295798	696	Psoriasis and related disorders	autoimmune
4947	-0.0154219	0.00145578	-10.5936	3.25174e-26	171534	557	Intestinal malabsorption (non-celiac)	autoimmune
4109	0.0167625	0.0015828	10.5904	3.33708e-26	295713	696.4	Psoriasis	autoimmune
4167	-0.00924966	0.000873852	-10.5849	3.54123e-26	276723	250.13	Type 1 diabetes with ophthalmic manifestations	autoimmune
1012	-0.0158283	0.00149806	-10.5659	4.36176e-26	191242	557	Intestinal malabsorption (non-celiac)	autoimmune
1464	-0.0102041	0.000965846	-10.5649	4.4056e-26	194695	557.1	Celiac disease	autoimmune
3229	0.0190881	0.00180757	10.5601	4.62837e-26	217003	557.1	Celiac disease	autoimmune
610	0.0231162	0.00219327	10.5396	5.73846e-26	281906	244.4	Hypothyroidism NOS	endocrine/metabolic
1453	-0.0302797	0.00287299	-10.5394	5.74367e-26	300984	244	Hypothyroidism	endocrine/metabolic
1453	-0.0296089	0.00281701	-10.5107	7.78951e-26	300152	244.4	Hypothyroidism NOS	endocrine/metabolic
1716	0.0278287	0.00264906	10.5051	8.29222e-26	235718	557.1	Celiac disease	autoimmune
4167	-0.0251251	0.00239243	-10.5019	8.58452e-26	217151	557	Intestinal malabsorption (non-celiac)	autoimmune
2119	-0.00780371	0.000743538	-10.4954	9.18105e-26	256740	715.2	Ankylosing spondylitis	autoimmune
3459	-0.0264475	0.00252211	-10.4863	1.01197e-25	239635	557	Intestinal malabsorption (non-celiac)	autoimmune
2677	-0.021406	0.00204202	-10.4828	1.05081e-25	228173	557	Intestinal malabsorption (non-celiac)	autoimmune
1547	-0.0613327	0.00585299	-10.4789	1.09032e-25	327830	244	Hypothyroidism	endocrine/metabolic
2595	-0.0198689	0.00189616	-10.4785	1.09862e-25	239465	557.1	Celiac disease	autoimmune
3379	-0.00619923	0.000591833	-10.4746	1.1419e-25	288045	275.1	Disorders of iron metabolism	hematopoietic
4712	-0.013041	0.00124573	-10.4685	1.23364e-25	130123	557.1	Celiac disease	autoimmune
1435	-0.0351031	0.00335877	-10.4512	1.46156e-25	308647	244.4	Hypothyroidism NOS	endocrine/metabolic
1047	0.0166176	0.00159019	10.45	1.48497e-25	222249	557.1	Celiac disease	autoimmune
3337	0.0138861	0.0013306	10.4359	1.71713e-25	286133	250.1	Type 1 diabetes	autoimmune
378	0.019114	0.00183907	10.3932	2.69516e-25	235148	557.1	Celiac disease	autoimmune
2899	-0.00915698	0.000881641	-10.3863	2.8964e-25	255341	696	Psoriasis and related disorders	autoimmune
3991	0.0164334	0.00158288	10.382	3.03743e-25	205331	557	Intestinal malabsorption (non-celiac)	autoimmune
159	0.0898793	0.00867019	10.3665	3.55616e-25	314105	250.1	Type 1 diabetes	autoimmune
3658	-0.0125164	0.00120746	-10.3658	3.59896e-25	201255	557	Intestinal malabsorption (non-celiac)	autoimmune
3193	-0.0271599	0.00262496	-10.3468	4.37167e-25	284760	495	Asthma	respiratory
610	0.0231439	0.00223702	10.3458	4.41579e-25	282690	244	Hypothyroidism	endocrine/metabolic
4014	-0.00751548	0.000726907	-10.339	4.74554e-25	271481	275.1	Disorders of iron metabolism	hematopoietic
2899	0.00996262	0.000964154	10.333	5.07306e-25	191303	557.1	Celiac disease	autoimmune
3193	-0.00391895	0.000379978	-10.3136	6.18047e-25	272785	250.13	Type 1 diabetes with ophthalmic manifestations	autoimmune
3005	-0.0145927	0.00141554	-10.3089	6.51851e-25	192159	557	Intestinal malabsorption (non-celiac)	autoimmune
2611	0.00859013	0.000833931	10.3008	7.06571e-25	267418	715.2	Ankylosing spondylitis	autoimmune
636	0.0147368	0.00143221	10.2896	7.97263e-25	185778	557	Intestinal malabsorption (non-celiac)	autoimmune
207	-0.0110453	0.00107359	-10.2882	8.03579e-25	320870	696.42	Psoriatic arthropathy	autoimmune
1435	-0.035104	0.00342666	-10.2444	1.26539e-24	309513	244	Hypothyroidism	endocrine/metabolic
3806	0.0102837	0.00100544	10.2281	1.49789e-24	293254	335	Multiple sclerosis	autoimmune
1547	-0.0586793	0.00573788	-10.2267	1.5191e-24	326910	244.4	Hypothyroidism NOS	endocrine/metabolic
887	0.0358594	0.00350762	10.2233	1.57453e-24	296808	244.4	Hypothyroidism NOS	endocrine/metabolic
937	0.0101606	0.000994638	10.2153	1.7165e-24	199354	557.1	Celiac disease	autoimmune
4689	0.0257197	0.00251891	10.2107	1.79833e-24	226444	557.1	Celiac disease	autoimmune
3421	0.00625317	0.000613887	10.1862	2.31123e-24	243563	275.1	Disorders of iron metabolism	hematopoietic
4122	-0.00948536	0.000932345	-10.1737	2.62417e-24	288906	335	Multiple sclerosis	autoimmune
1070	-0.0138035	0.00135847	-10.161	2.99815e-24	205506	557.1	Celiac disease	autoimmune
4850	-0.110005	0.0108334	-10.1543	3.19767e-24	332875	275.1	Disorders of iron metabolism	hematopoietic
3005	-0.0133275	0.00131394	-10.1432	3.60215e-24	191852	557.1	Celiac disease	autoimmune
158	-0.00621178	0.000612715	-10.1381	3.77924e-24	273136	715.2	Ankylosing spondylitis	autoimmune
271	0.00969488	0.000961027	10.088	6.291e-24	327977	275.1	Disorders of iron metabolism	hematopoietic
2412	0.0180995	0.00179419	10.0878	6.30684e-24	325513	275	Disorders of mineral metabolism	endocrine/metabolic
2261	-0.0186156	0.00184546	-10.0872	6.39358e-24	163519	557.1	Celiac disease	autoimmune
904	-0.0145876	0.00144686	-10.0823	6.70747e-24	194649	557	Intestinal malabsorption (non-celiac)	autoimmune
2234	0.0141368	0.00140261	10.0789	6.91186e-24	291412	242	Thyrotoxicosis with or without goiter	endocrine/metabolic
2940	0.0130172	0.00129164	10.0781	6.97273e-24	273080	696.4	Psoriasis	autoimmune
3317	0.0116834	0.00116082	10.0648	7.97235e-24	304614	335	Multiple sclerosis	autoimmune
378	0.0200045	0.0019885	10.0601	8.3837e-24	235521	557	Intestinal malabsorption (non-celiac)	autoimmune
3136	0.0107711	0.00107148	10.0526	9.02856e-24	296329	335	Multiple sclerosis	autoimmune
1498	-0.00761125	0.000757941	-10.042	1.00512e-23	294971	250.13	Type 1 diabetes with ophthalmic manifestations	autoimmune
2964	0.0489751	0.00488062	10.0346	1.08269e-23	313531	244.4	Hypothyroidism NOS	endocrine/metabolic
887	0.0358849	0.00357676	10.0328	1.10332e-23	297624	244	Hypothyroidism	endocrine/metabolic
3337	0.00573211	0.000571401	10.0317	1.11644e-23	283842	250.13	Type 1 diabetes with ophthalmic manifestations	autoimmune
4997	0.00870009	0.000867699	10.0266	1.17561e-23	265300	335	Multiple sclerosis	autoimmune
3863	-0.015807	0.00157684	-10.0245	1.20243e-23	247628	250.1	Type 1 diabetes	autoimmune
4236	0.00455185	0.000454124	10.0234	1.21657e-23	232776	715.2	Ankylosing spondylitis	autoimmune
4990	0.0204831	0.00204609	10.0108	1.38101e-23	235491	557	Intestinal malabsorption (non-celiac)	autoimmune
3115	-0.0148905	0.00148768	-10.0093	1.40374e-23	226492	557.1	Celiac disease	autoimmune
4154	-0.0124246	0.00124137	-10.0088	1.4119e-23	207437	557.1	Celiac disease	autoimmune
640	0.00441241	0.000441177	10.0015	1.51753e-23	240166	715.2	Ankylosing spondylitis	autoimmune
2155	-0.0129941	0.00129936	-10.0004	1.52999e-23	312609	696	Psoriasis and related disorders	autoimmune
2501	-0.0160175	0.00160174	-10.0001	1.53819e-23	243048	557	Intestinal malabsorption (non-celiac)	autoimmune
904	-0.013354	0.00133612	-9.99459	1.63072e-23	194328	557.1	Celiac disease	autoimmune
4236	0.00440267	0.000441046	9.98232	1.83894e-23	265332	696.42	Psoriatic arthropathy	autoimmune
1435	0.0153188	0.00153563	9.97555	1.96658e-23	301572	696.4	Psoriasis	autoimmune
4278	0.010778	0.001081	9.97034	2.07535e-23	258984	250.1	Type 1 diabetes	autoimmune
111	0.0200778	0.00201594	9.95953	2.31689e-23	226769	557	Intestinal malabsorption (non-celiac)	autoimmune
960	0.0178419	0.00179211	9.9558	2.40706e-23	214206	557.1	Celiac disease	autoimmune
3317	-0.0174608	0.00175509	-9.94865	2.57698e-23	311426	696.4	Psoriasis	autoimmune
1435	0.0154731	0.00155615	9.94317	2.72333e-23	301661	696	Psoriasis and related disorders	autoimmune
3317	-0.0176643	0.00177697	-9.94073	2.79017e-23	311512	696	Psoriasis and related disorders	autoimmune
2403	-0.0119806	0.00120538	-9.93926	2.83498e-23	271473	715.2	Ankylosing spondylitis	autoimmune
1008	-0.04408	0.00443552	-9.93795	2.87008e-23	298060	244.4	Hypothyroidism NOS	endocrine/metabolic
1008	-0.0449264	0.00452393	-9.93084	3.08203e-23	298890	244	Hypothyroidism	endocrine/metabolic
1202	-0.031869	0.00321157	-9.92317	3.33258e-23	259478	244.4	Hypothyroidism NOS	endocrine/metabolic
1468	0.0130341	0.00131383	9.92065	3.41713e-23	265539	250.1	Type 1 diabetes	autoimmune
1083	-0.0104496	0.00105476	-9.907	3.93031e-23	195124	557.1	Celiac disease	autoimmune
1991	-0.0200989	0.00202964	-9.90269	4.10691e-23	182407	557.1	Celiac disease	autoimmune
2611	0.0100663	0.00101729	9.89523	4.40163e-23	300431	335	Multiple sclerosis	autoimmune
4576	0.0278225	0.00281203	9.89409	4.4627e-23	231864	557	Intestinal malabsorption (non-celiac)	autoimmune
3923	0.0177015	0.00179077	9.88487	4.89637e-23	217682	557.1	Celiac disease	autoimmune
2940	0.0129246	0.00130812	9.88023	5.1168e-23	273157	696	Psoriasis and related disorders	autoimmune
904	-0.00619324	0.000627717	-9.86628	5.88181e-23	264924	275.1	Disorders of iron metabolism	hematopoietic
2119	-0.0137495	0.00139568	-9.85148	6.8092e-23	294936	696	Psoriasis and related disorders	autoimmune
2119	-0.0135568	0.00137779	-9.83949	7.67172e-23	294852	696.4	Psoriasis	autoimmune
2964	0.048944	0.00497752	9.833	8.17831e-23	314402	244	Hypothyroidism	endocrine/metabolic
3097	0.019877	0.00202264	9.82727	8.68796e-23	212820	557	Intestinal malabsorption (non-celiac)	autoimmune
2815	-0.0248885	0.00253447	-9.82	9.3267e-23	239517	557	Intestinal malabsorption (non-celiac)	autoimmune
1804	0.0288212	0.00293573	9.81737	9.5497e-23	315098	244.4	Hypothyroidism NOS	endocrine/metabolic
1804	0.0293969	0.00299447	9.81704	9.5807e-23	315977	244	Hypothyroidism	endocrine/metabolic
401	-0.013435	0.00136882	-9.81506	9.77524e-23	297483	250.1	Type 1 diabetes	autoimmune
378	-0.0171001	0.00174373	-9.80661	1.06247e-22	313923	696	Psoriasis and related disorders	autoimmune
2155	-0.0125723	0.00128252	-9.80279	1.10351e-22	312518	696.4	Psoriasis	autoimmune
4763	-0.0179455	0.00183286	-9.79099	1.24319e-22	233964	557	Intestinal malabsorption (non-celiac)	autoimmune
1202	-0.0320199	0.00327434	-9.77906	1.39744e-22	260192	244	Hypothyroidism	endocrine/metabolic
382	-0.0100268	0.00102571	-9.77548	1.45188e-22	196675	557.1	Celiac disease	autoimmune
4109	-0.0136204	0.00139369	-9.7729	1.48372e-22	288084	242	Thyrotoxicosis with or without goiter	endocrine/metabolic
3234	0.0150835	0.00154497	9.76297	1.63529e-22	314626	696.4	Psoriasis	autoimmune
4167	-0.0194682	0.00199516	-9.7577	1.72406e-22	278930	250.1	Type 1 diabetes	autoimmune
539	0.00371071	0.000380359	9.7558	1.77042e-22	144019	715.2	Ankylosing spondylitis	autoimmune
2595	-0.0200037	0.00205089	-9.75365	1.79672e-22	239847	557	Intestinal malabsorption (non-celiac)	autoimmune
1464	-0.010181	0.00104445	-9.74776	1.90834e-22	195012	557	Intestinal malabsorption (non-celiac)	autoimmune
512	-0.0174616	0.00179261	-9.74091	2.03713e-22	237177	557.1	Celiac disease	autoimmune
3671	0.0182359	0.00187219	9.74045	2.04483e-22	254566	714.1	Rheumatoid arthritis	autoimmune
3429	0.0141333	0.00145157	9.73653	2.12959e-22	207575	557.1	Celiac disease	autoimmune
4029	0.00566083	0.000581479	9.73522	2.14997e-22	298518	275.1	Disorders of iron metabolism	hematopoietic
3957	-0.017134	0.00176393	-9.71353	2.66479e-22	245883	714.1	Rheumatoid arthritis	autoimmune
1991	-0.0212943	0.00219591	-9.69729	3.13458e-22	182713	557	Intestinal malabsorption (non-celiac)	autoimmune
3234	0.0151623	0.00156556	9.68491	3.52031e-22	314719	696	Psoriasis and related disorders	autoimmune
3149	-0.00940929	0.000973339	-9.66702	4.20308e-22	233647	250.1	Type 1 diabetes	autoimmune
4712	-0.0129951	0.0013449	-9.66248	4.42676e-22	130338	557	Intestinal malabsorption (non-celiac)	autoimmune
23	0.0157205	0.00162837	9.65416	4.76906e-22	215651	557.1	Celiac disease	autoimmune
378	-0.0165787	0.0017207	-9.6349	5.73484e-22	313830	696.4	Psoriasis	autoimmune
4002	-0.0499172	0.0051824	-9.63207	5.89316e-22	329293	244.4	Hypothyroidism NOS	endocrine/metabolic
1280	0.0301294	0.00313319	9.61622	6.87892e-22	303502	244.4	Hypothyroidism NOS	endocrine/metabolic
2119	0.0154442	0.00160603	9.61642	6.88381e-22	221122	557	Intestinal malabsorption (non-celiac)	autoimmune
3806	-0.0141773	0.00147459	-9.61441	7.00305e-22	289315	250.1	Type 1 diabetes	autoimmune
160	0.00840277	0.000873959	9.6146	7.00605e-22	222708	715.2	Ankylosing spondylitis	autoimmune
2261	-0.0191961	0.00199681	-9.61339	7.11417e-22	163793	557	Intestinal malabsorption (non-celiac)	autoimmune
4499	0.0457381	0.00476091	9.607	7.52118e-22	315481	495	Asthma	respiratory
1973	-0.00630998	0.000658722	-9.57912	9.86914e-22	259154	715.2	Ankylosing spondylitis	autoimmune
2899	0.00996513	0.00104041	9.57812	9.99414e-22	191619	557	Intestinal malabsorption (non-celiac)	autoimmune
1650	0.0120107	0.0012556	9.5657	1.12236e-21	300882	335	Multiple sclerosis	autoimmune
2349	-0.00974703	0.00101938	-9.5617	1.1758e-21	142946	557.1	Celiac disease	autoimmune
1447	0.0478683	0.00500755	9.55922	1.1944e-21	319194	244.4	Hypothyroidism NOS	endocrine/metabolic
2380	-0.00797537	0.000834814	-9.55347	1.26675e-21	214695	557.1	Celiac disease	autoimmune
1975	0.00591925	0.000620146	9.54493	1.37187e-21	295228	250.13	Type 1 diabetes with ophthalmic manifestations	autoimmune
3923	0.0184355	0.00193183	9.54302	1.40088e-21	218029	557	Intestinal malabsorption (non-celiac)	autoimmune
2471	0.0124287	0.00130636	9.51399	1.8554e-21	188487	557	Intestinal malabsorption (non-celiac)	autoimmune
3369	0.0159108	0.00167443	9.50221	2.06938e-21	294338	696	Psoriasis and related disorders	autoimmune
2049	-0.0370598	0.00390049	-9.50134	2.09154e-21	222865	557.1	Celiac disease	autoimmune
3002	0.0146235	0.00153925	9.50044	2.10884e-21	233730	714.1	Rheumatoid arthritis	autoimmune
3369	0.0157021	0.00165292	9.49959	2.12205e-21	294254	696.4	Psoriasis	autoimmune
1039	0.012	0.00126335	9.49851	2.15315e-21	186095	557.1	Celiac disease	autoimmune
689	0.0113537	0.00119592	9.49367	2.24841e-21	256691	696.4	Psoriasis	autoimmune
1716	0.0271789	0.00286656	9.48138	2.53152e-21	236093	557	Intestinal malabsorption (non-celiac)	autoimmune
120	-0.0159531	0.00168308	-9.47849	2.60427e-21	219766	557.1	Celiac disease	autoimmune
105	0.0121958	0.00128756	9.47202	2.76778e-21	246734	696.4	Psoriasis	autoimmune
3969	0.0144894	0.00152981	9.4714	2.78595e-21	230930	557.1	Celiac disease	autoimmune
4790	0.0233947	0.00247283	9.46073	3.08105e-21	274081	244.4	Hypothyroidism NOS	endocrine/metabolic
3957	-0.017615	0.00186229	-9.45878	3.14144e-21	246517	714	Rheumatoid arthritis and other inflammatory polyarthropathies	autoimmune
1975	0.0308005	0.00325771	9.45462	3.26298e-21	315752	244.4	Hypothyroidism NOS	endocrine/metabolic
4665	0.0287625	0.00304258	9.45334	3.31009e-21	238103	557.1	Celiac disease	autoimmune
3930	-0.00625365	0.000661754	-9.45011	3.41394e-21	238296	715.2	Ankylosing spondylitis	autoimmune
2139	0.0111818	0.00118339	9.44898	3.46232e-21	171090	557.1	Celiac disease	autoimmune
4002	-0.0499141	0.00528686	-9.44117	3.70911e-21	330220	244	Hypothyroidism	endocrine/metabolic
1547	-0.0103605	0.00110002	-9.41852	4.60499e-21	305792	250.13	Type 1 diabetes with ophthalmic manifestations	autoimmune
2818	-0.0374973	0.00398454	-9.4107	4.96443e-21	275527	244	Hypothyroidism	endocrine/metabolic
3897	0.00991363	0.00105386	9.40694	5.16667e-21	175381	557.1	Celiac disease	autoimmune
4485	0.0118377	0.00125912	9.40155	5.41252e-21	297012	335	Multiple sclerosis	autoimmune
689	0.0113826	0.00121224	9.3898	6.05841e-21	256770	696	Psoriasis and related disorders	autoimmune
3369	0.0179873	0.00191625	9.38672	6.24566e-21	220977	557	Intestinal malabsorption (non-celiac)	autoimmune
3115	-0.0151097	0.00161064	-9.38115	6.5832e-21	226858	557	Intestinal malabsorption (non-celiac)	autoimmune
2818	-0.0366497	0.00390722	-9.37999	6.64531e-21	274765	244.4	Hypothyroidism NOS	endocrine/metabolic
2139	0.0101528	0.00108304	9.37441	7.01705e-21	228363	696.4	Psoriasis	autoimmune
1468	-0.0126185	0.0013461	-9.37413	7.0248e-21	275288	696.4	Psoriasis	autoimmune
2271	-0.0101616	0.00108514	-9.36429	7.71442e-21	259362	715.2	Ankylosing spondylitis	autoimmune
4567	-0.0218852	0.00233788	-9.36113	7.962e-21	213117	557.1	Celiac disease	autoimmune
1650	-0.0398138	0.00425713	-9.35227	8.63227e-21	315665	244	Hypothyroidism	endocrine/metabolic
1447	0.0477722	0.00510869	9.35116	8.72217e-21	320096	244	Hypothyroidism	endocrine/metabolic
3847	-0.0160109	0.00171365	-9.34316	9.40822e-21	312880	696	Psoriasis and related disorders	autoimmune
3509	0.0126938	0.00135864	9.34302	9.46541e-21	177640	557.1	Celiac disease	autoimmune
1332	-0.003737	0.000400372	-9.33384	1.02824e-20	275980	250.13	Type 1 diabetes with ophthalmic manifestations	autoimmune
105	0.0121747	0.00130513	9.32829	1.08441e-20	246806	696	Psoriasis and related disorders	autoimmune
3710	-0.00719162	0.00077101	-9.32753	1.091e-20	288066	275.1	Disorders of iron metabolism	hematopoietic
2579	0.0438103	0.00469953	9.32227	1.14548e-20	328346	244	Hypothyroidism	endocrine/metabolic
382	-0.0103571	0.0011112	-9.3206	1.16827e-20	197002	557	Intestinal malabsorption (non-celiac)	autoimmune
3369	0.0165594	0.00177781	9.31448	1.2363e-20	220639	557.1	Celiac disease	autoimmune
4567	-0.0235607	0.00253253	-9.30322	1.37479e-20	213464	557	Intestinal malabsorption (non-celiac)	autoimmune
2611	-0.00605437	0.000651142	-9.29808	1.43937e-20	293936	250.13	Type 1 diabetes with ophthalmic manifestations	autoimmune
3847	-0.0157092	0.00169101	-9.28983	1.5548e-20	312788	696.4	Psoriasis	autoimmune
1870	0.017976	0.00193732	9.27882	1.72842e-20	221895	557.1	Celiac disease	autoimmune
3650	-0.0504611	0.00544097	-9.27429	1.79893e-20	311147	244	Hypothyroidism	endocrine/metabolic
2579	0.0427228	0.00460717	9.27313	1.81814e-20	327428	244.4	Hypothyroidism NOS	endocrine/metabolic
3179	-0.00396802	0.000428418	-9.26204	2.02244e-20	226221	250.13	Type 1 diabetes with ophthalmic manifestations	autoimmune
606	-0.0283184	0.00305769	-9.26138	2.03076e-20	299583	244.4	Hypothyroidism NOS	endocrine/metabolic
3114	-0.0115181	0.00124374	-9.26085	2.05197e-20	160730	557.1	Celiac disease	autoimmune
1468	-0.0126231	0.00136384	-9.25558	2.14533e-20	275368	696	Psoriasis and related disorders	autoimmune
2139	0.0101523	0.00109746	9.25075	2.24769e-20	228431	696	Psoriasis and related disorders	autoimmune
3634	-0.00816247	0.000883716	-9.23653	2.56878e-20	211095	557.1	Celiac disease	autoimmune
1975	0.0306774	0.00332275	9.23253	2.6587e-20	316635	244	Hypothyroidism	endocrine/metabolic
870	-0.015876	0.00171983	-9.23113	2.69451e-20	300179	250.1	Type 1 diabetes	autoimmune
1526	-0.0110856	0.00120108	-9.22968	2.73666e-20	226747	557.1	Celiac disease	autoimmune
1912	-0.0141799	0.00154149	-9.19886	3.64947e-20	209476	557.1	Celiac disease	autoimmune
3634	-0.00877992	0.00095491	-9.1945	3.8002e-20	211434	557	Intestinal malabsorption (non-celiac)	autoimmune
1560	-0.0907069	0.00986684	-9.19311	3.83871e-20	315052	244	Hypothyroidism	endocrine/metabolic
1697	-0.00834412	0.000908248	-9.18705	4.06483e-20	271282	715.2	Ankylosing spondylitis	autoimmune
3650	-0.0489875	0.00533278	-9.1861	4.09733e-20	310263	244.4	Hypothyroidism NOS	endocrine/metabolic
1797	0.0059757	0.000650581	9.18518	4.13462e-20	286555	696.42	Psoriatic arthropathy	autoimmune
2501	-0.0123567	0.00134621	-9.17891	4.38002e-20	312313	250.1	Type 1 diabetes	autoimmune
3671	0.0181264	0.00197728	9.16733	4.88302e-20	255225	714	Rheumatoid arthritis and other inflammatory polyarthropathies	autoimmune
3149	-0.0204582	0.00223185	-9.16649	4.92252e-20	248602	244	Hypothyroidism	endocrine/metabolic
4689	0.0249533	0.00272595	9.15402	5.52914e-20	226811	557	Intestinal malabsorption (non-celiac)	autoimmune
2234	-0.0145301	0.00158988	-9.13916	6.33186e-20	299245	696.4	Psoriasis	autoimmune
1083	-0.0103942	0.00113828	-9.1315	6.81744e-20	195430	557	Intestinal malabsorption (non-celiac)	autoimmune
2380	-0.0082468	0.000903132	-9.13134	6.82181e-20	215046	557	Intestinal malabsorption (non-celiac)	autoimmune
1560	-0.0883015	0.00967277	-9.12888	6.96075e-20	314174	244.4	Hypothyroidism NOS	endocrine/metabolic
1280	0.029156	0.0031962	9.12206	7.41397e-20	304346	244	Hypothyroidism	endocrine/metabolic
937	-0.00839387	0.000920217	-9.12163	7.45011e-20	265814	696.4	Psoriasis	autoimmune
4401	-0.0383162	0.00420311	-9.11615	7.83146e-20	292018	593	Hematuria	genitourinary
1650	-0.0380282	0.00417169	-9.11577	7.85563e-20	314773	244.4	Hypothyroidism NOS	endocrine/metabolic
1435	0.0149931	0.0016465	9.10607	8.60913e-20	226109	557.1	Celiac disease	autoimmune
4142	0.0120599	0.00132487	9.1027	8.86507e-20	290538	250.1	Type 1 diabetes	autoimmune
1047	0.0156403	0.0017186	9.10061	9.05393e-20	222604	557	Intestinal malabsorption (non-celiac)	autoimmune
1155	0.0093727	0.00103007	9.09912	9.16418e-20	280721	696.4	Psoriasis	autoimmune
293	-0.0183547	0.00201731	-9.09859	9.21933e-20	235863	557.1	Celiac disease	autoimmune
2574	0.0141993	0.00156086	9.09713	9.32416e-20	331841	275.1	Disorders of iron metabolism	hematopoietic
4452	-0.0161458	0.00177567	-9.09279	9.71364e-20	277227	250.1	Type 1 diabetes	autoimmune
606	-0.0283536	0.00311852	-9.09201	9.77901e-20	300416	244	Hypothyroidism	endocrine/metabolic
4278	-0.0050799	0.000558797	-9.09078	9.89627e-20	274613	275.1	Disorders of iron metabolism	hematopoietic
2234	-0.014639	0.00161067	-9.08873	1.00793e-19	299332	696	Psoriasis and related disorders	autoimmune
3429	0.0271579	0.00299093	9.0801	1.09144e-19	284235	244	Hypothyroidism	endocrine/metabolic
4956	0.0121507	0.00134004	9.06739	1.22806e-19	232867	557.1	Celiac disease	autoimmune
3484	-0.00568725	0.000627392	-9.0649	1.25626e-19	238790	275.1	Disorders of iron metabolism	hematopoietic
4584	0.0115087	0.00126987	9.06288	1.27849e-19	274788	696.4	Psoriasis	autoimmune
39	-0.0141126	0.0015573	-9.06222	1.28889e-19	207429	557.1	Celiac disease	autoimmune
1498	-0.0239877	0.00265224	-9.04431	1.51563e-19	273232	714.1	Rheumatoid arthritis	autoimmune
1495	-0.00947062	0.0010472	-9.04377	1.52199e-19	310990	275.1	Disorders of iron metabolism	hematopoietic
3229	0.0176629	0.00195313	9.04337	1.53121e-19	217344	557	Intestinal malabsorption (non-celiac)	autoimmune
3149	-0.0197782	0.00218712	-9.04303	1.5345e-19	247894	244.4	Hypothyroidism NOS	endocrine/metabolic
4817	0.0104792	0.00115898	9.04176	1.55106e-19	284434	696	Psoriasis and related disorders	autoimmune
1975	0.0197306	0.00218981	9.01018	2.06994e-19	273529	714.1	Rheumatoid arthritis	autoimmune
1155	0.00939234	0.00104265	9.00811	2.10908e-19	280796	696	Psoriasis and related disorders	autoimmune
4663	0.0044655	0.000495798	9.00669	2.13494e-19	317131	696.41	Psoriasis vulgaris	autoimmune
4010	0.0127368	0.00141454	9.00418	2.1853e-19	296097	696.4	Psoriasis	autoimmune
2853	-0.013908	0.00154511	-9.0013	2.24967e-19	198302	557.1	Celiac disease	autoimmune
1070	-0.0131232	0.00145866	-8.99673	2.33925e-19	283987	275	Disorders of mineral metabolism	endocrine/metabolic
2900	-0.0132589	0.00147413	-8.99434	2.38978e-19	301817	250.1	Type 1 diabetes	autoimmune
788	0.00488126	0.000543117	8.9875	2.5459e-19	255245	715.2	Ankylosing spondylitis	autoimmune
2155	0.0123073	0.00136996	8.98363	2.63843e-19	234138	557.1	Celiac disease	autoimmune
4396	-0.00965219	0.00107446	-8.98332	2.64335e-19	273097	696.4	Psoriasis	autoimmune
937	0.00965314	0.00107547	8.97572	2.83867e-19	199679	557	Intestinal malabsorption (non-celiac)	autoimmune
471	0.00562959	0.000627648	8.96934	2.99999e-19	290158	250.13	Type 1 diabetes with ophthalmic manifestations	autoimmune
4817	0.0102651	0.00114479	8.9668	3.0703e-19	284357	696.4	Psoriasis	autoimmune
4865	-0.0325804	0.00363521	-8.96247	3.19233e-19	301144	244	Hypothyroidism	endocrine/metabolic
937	-0.00834766	0.000932661	-8.95037	3.56489e-19	265894	696	Psoriasis and related disorders	autoimmune
4154	-0.0119767	0.00133922	-8.94304	3.8161e-19	207770	557	Intestinal malabsorption (non-celiac)	autoimmune
4584	0.0114825	0.00128481	8.93718	4.01615e-19	274859	696	Psoriasis and related disorders	autoimmune
3547	0.0131282	0.00147025	8.92923	4.32731e-19	187463	557.1	Celiac disease	autoimmune
4790	0.022504	0.00252161	8.92444	4.50609e-19	274841	244	Hypothyroidism	endocrine/metabolic
3429	0.0261632	0.00293241	8.9221	4.60153e-19	283447	244.4	Hypothyroidism NOS	endocrine/metabolic
3002	0.0144715	0.0016229	8.91704	4.82217e-19	234325	714	Rheumatoid arthritis and other inflammatory polyarthropathies	autoimmune
2677	0.00795968	0.000892697	8.91644	4.8403e-19	311051	275.1	Disorders of iron metabolism	hematopoietic
3573	0.0210083	0.00235732	8.91195	5.04275e-19	283950	714.1	Rheumatoid arthritis	autoimmune
4396	-0.00968474	0.00108833	-8.89869	5.6845e-19	273175	696	Psoriasis and related disorders	autoimmune
1617	-0.0112835	0.00126844	-8.89552	5.84379e-19	318803	275.1	Disorders of iron metabolism	hematopoietic
3114	-0.0119996	0.00134915	-8.8942	5.94308e-19	160999	557	Intestinal malabsorption (non-celiac)	autoimmune
2119	0.00801595	0.000901363	8.89315	5.97336e-19	288361	335	Multiple sclerosis	autoimmune
2602	-0.00543393	0.000611573	-8.88517	6.42246e-19	253694	715.2	Ankylosing spondylitis	autoimmune
1070	-0.0130224	0.00146613	-8.8822	6.60618e-19	205830	557	Intestinal malabsorption (non-celiac)	autoimmune
1008	-0.0157735	0.00177712	-8.87588	6.97697e-19	283696	242	Thyrotoxicosis with or without goiter	endocrine/metabolic
3429	0.0139184	0.00156839	8.87429	7.0918e-19	207910	557	Intestinal malabsorption (non-celiac)	autoimmune
2435	0.0177722	0.00200325	8.8717	7.24753e-19	260904	244	Hypothyroidism	endocrine/metabolic
512	-0.0171718	0.0019387	-8.85738	8.24655e-19	237556	557	Intestinal malabsorption (non-celiac)	autoimmune
4865	-0.0315564	0.00356423	-8.85364	8.51535e-19	300305	244.4	Hypothyroidism NOS	endocrine/metabolic
2579	0.00797579	0.000901135	8.85083	8.7311e-19	309763	242.1	Graves' disease	autoimmune
3465	0.0209457	0.00236682	8.84971	8.83341e-19	236102	557.1	Celiac disease	autoimmune
4010	0.0126811	0.00143338	8.84698	9.03997e-19	296185	696	Psoriasis and related disorders	autoimmune
2155	0.0130969	0.00148099	8.84333	9.35319e-19	234509	557	Intestinal malabsorption (non-celiac)	autoimmune
1468	0.00497747	0.000563161	8.83845	9.76297e-19	263419	250.13	Type 1 diabetes with ophthalmic manifestations	autoimmune
2234	0.0134031	0.00151692	8.83573	9.99907e-19	288623	250.1	Type 1 diabetes	autoimmune
2805	-0.0141462	0.00160167	-8.83214	1.03431e-18	218036	557.1	Celiac disease	autoimmune
592	-0.00724967	0.000821301	-8.82706	1.08069e-18	278739	275.1	Disorders of iron metabolism	hematopoietic
797	0.00789609	0.000896411	8.80856	1.27499e-18	268910	250.1	Type 1 diabetes	autoimmune
3392	0.0125345	0.00142324	8.80699	1.29216e-18	299837	242	Thyrotoxicosis with or without goiter	endocrine/metabolic
1385	-0.0228865	0.0025994	-8.80451	1.32114e-18	296718	244.4	Hypothyroidism NOS	endocrine/metabolic
1526	-0.0114234	0.00129825	-8.79913	1.38817e-18	227108	557	Intestinal malabsorption (non-celiac)	autoimmune
960	0.0169955	0.00193285	8.79299	1.46676e-18	214538	557	Intestinal malabsorption (non-celiac)	autoimmune
2139	0.0112155	0.00127677	8.7843	1.58754e-18	171369	557	Intestinal malabsorption (non-celiac)	autoimmune
640	-0.00853233	0.000972136	-8.77689	1.69295e-18	207130	557	Intestinal malabsorption (non-celiac)	autoimmune
2231	0.00892877	0.00101737	8.7763	1.69911e-18	264215	696.4	Psoriasis	autoimmune
1385	-0.0232395	0.00265203	-8.76291	1.91247e-18	297568	244	Hypothyroidism	endocrine/metabolic
3806	-0.0297887	0.00340008	-8.76118	1.94171e-18	307660	244	Hypothyroidism	endocrine/metabolic
4142	-0.00609262	0.000696625	-8.74591	2.22308e-18	308075	275.1	Disorders of iron metabolism	hematopoietic
3287	0.00564627	0.000646318	8.73605	2.42697e-18	280137	275.1	Disorders of iron metabolism	hematopoietic
2757	-0.00497889	0.00057005	-8.73412	2.46948e-18	266701	275.1	Disorders of iron metabolism	hematopoietic
1435	0.0155364	0.00177914	8.73254	2.50653e-18	226466	557	Intestinal malabsorption (non-celiac)	autoimmune
2779	-0.00538004	0.000616124	-8.73207	2.51509e-18	255120	335	Multiple sclerosis	autoimmune
640	-0.00786085	0.000900374	-8.73066	2.55031e-18	206797	557.1	Celiac disease	autoimmune
2253	-0.0162039	0.0018572	-8.72491	2.67906e-18	264431	715	Other inflammatory spondylopathies	musculoskeletal
3449	0.00867965	0.000995934	8.71508	2.92067e-18	284980	335	Multiple sclerosis	autoimmune
1039	0.0118353	0.00135829	8.7134	2.97254e-18	186376	557	Intestinal malabsorption (non-celiac)	autoimmune
4380	0.0054146	0.000622062	8.70428	3.21142e-18	306881	275.1	Disorders of iron metabolism	hematopoietic
293	-0.0189387	0.00217951	-8.68944	3.66507e-18	236233	557	Intestinal malabsorption (non-celiac)	autoimmune
3863	-0.00592441	0.000681908	-8.68798	3.71141e-18	245617	250.13	Type 1 diabetes with ophthalmic manifestations	autoimmune
2805	-0.0150138	0.00172988	-8.67907	4.01704e-18	218390	557	Intestinal malabsorption (non-celiac)	autoimmune
1559	-0.00617068	0.000711248	-8.67584	4.13212e-18	221260	715.2	Ankylosing spondylitis	autoimmune
2677	-0.0332861	0.00384062	-8.66684	4.46336e-18	311164	244.4	Hypothyroidism NOS	endocrine/metabolic
2221	0.0113668	0.00131318	8.65596	4.92498e-18	189260	557.1	Celiac disease	autoimmune
2403	-0.0280657	0.00324337	-8.65325	5.03137e-18	276449	714.1	Rheumatoid arthritis	autoimmune
4565	-0.00847478	0.000979475	-8.65237	5.07336e-18	248738	696	Psoriasis and related disorders	autoimmune
3806	-0.0288282	0.003334	-8.64673	5.32453e-18	306807	244.4	Hypothyroidism NOS	endocrine/metabolic
3557	0.0151577	0.00175308	8.64628	5.34633e-18	297911	242	Thyrotoxicosis with or without goiter	endocrine/metabolic
2231	0.00890369	0.00103001	8.64427	5.44445e-18	264287	696	Psoriasis and related disorders	autoimmune
3466	0.0298427	0.00345327	8.64186	5.55606e-18	307696	244	Hypothyroidism	endocrine/metabolic
4236	-0.00469779	0.000543822	-8.63847	5.72818e-18	261709	335	Multiple sclerosis	autoimmune
3361	0.00782542	0.000906179	8.63562	5.86963e-18	290952	275.1	Disorders of iron metabolism	hematopoietic
453	0.0153588	0.00177869	8.63491	5.92048e-18	195745	557	Intestinal malabsorption (non-celiac)	autoimmune
3694	0.00498202	0.000577036	8.63381	5.96923e-18	240812	335	Multiple sclerosis	autoimmune
2049	-0.0363963	0.00421565	-8.63362	5.98219e-18	223219	557	Intestinal malabsorption (non-celiac)	autoimmune
3957	0.0068476	0.000793211	8.63276	6.02053e-18	271374	335	Multiple sclerosis	autoimmune
1975	0.0199334	0.0023131	8.61761	6.87227e-18	274236	714	Rheumatoid arthritis and other inflammatory polyarthropathies	autoimmune
21	-0.216479	0.0251238	-8.6165	6.94375e-18	243011	557.1	Celiac disease	autoimmune
3466	0.0291496	0.00338325	8.61587	6.97337e-18	306819	244.4	Hypothyroidism NOS	endocrine/metabolic
3073	-0.03611	0.00419401	-8.60989	7.34904e-18	289910	244	Hypothyroidism	endocrine/metabolic
3421	0.0100309	0.00116707	8.59497	8.3776e-18	238235	696	Psoriasis and related disorders	autoimmune
23	0.0150719	0.00175497	8.5881	8.89922e-18	215988	557	Intestinal malabsorption (non-celiac)	autoimmune
3278	-0.00650182	0.00075708	-8.58802	8.90761e-18	208520	557.1	Celiac disease	autoimmune
1973	-0.0105797	0.00123237	-8.58483	9.14004e-18	297779	696	Psoriasis and related disorders	autoimmune
2677	-0.0336282	0.00391827	-8.5824	9.33288e-18	312035	244	Hypothyroidism	endocrine/metabolic
4151	0.00831376	0.000969975	8.5711	1.03103e-17	235658	696	Psoriasis and related disorders	autoimmune
4308	-0.00653025	0.00076227	-8.56685	1.06866e-17	290608	275.1	Disorders of iron metabolism	hematopoietic
2349	-0.00941794	0.0010993	-8.56723	1.0703e-17	143168	557	Intestinal malabsorption (non-celiac)	autoimmune
235	0.0303778	0.00355365	8.54834	1.254e-17	325769	244.4	Hypothyroidism NOS	endocrine/metabolic
3278	-0.00699756	0.000818601	-8.54819	1.25855e-17	208850	557	Intestinal malabsorption (non-celiac)	autoimmune
141	0.0069591	0.000814181	8.54736	1.26458e-17	330894	275.1	Disorders of iron metabolism	hematopoietic
2853	-0.0178408	0.00208933	-8.53901	1.3617e-17	234604	714.1	Rheumatoid arthritis	autoimmune
4565	-0.00824323	0.000966007	-8.5333	1.43014e-17	248662	696.4	Psoriasis	autoimmune
4278	-0.00613483	0.000718947	-8.53308	1.43248e-17	262577	335	Multiple sclerosis	autoimmune
671	0.00840733	0.000986268	8.52439	1.54367e-17	280770	242	Thyrotoxicosis with or without goiter	endocrine/metabolic
2332	-0.00759462	0.000891228	-8.52152	1.58437e-17	221253	557.1	Celiac disease	autoimmune
2425	-0.00559517	0.00065745	-8.51041	1.74348e-17	228504	715.2	Ankylosing spondylitis	autoimmune
3898	0.00938988	0.00110352	8.50906	1.76619e-17	185857	557.1	Celiac disease	autoimmune
3833	0.00675093	0.000793531	8.50746	1.78883e-17	217379	715.2	Ankylosing spondylitis	autoimmune
1835	-0.0125613	0.0014772	-8.50349	1.84823e-17	290759	696.4	Psoriasis	autoimmune
154	0.00649633	0.000764025	8.50277	1.86126e-17	248498	715.2	Ankylosing spondylitis	autoimmune
471	0.0111468	0.0013122	8.49478	1.99214e-17	295342	242	Thyrotoxicosis with or without goiter	endocrine/metabolic
2955	-0.0147838	0.00174046	-8.49419	2.0028e-17	279666	250.1	Type 1 diabetes	autoimmune
3509	0.0124191	0.00146356	8.48553	2.16342e-17	177925	557	Intestinal malabsorption (non-celiac)	autoimmune
3897	0.00966987	0.00114014	8.48128	2.24422e-17	175667	557	Intestinal malabsorption (non-celiac)	autoimmune
2435	0.0166602	0.0019648	8.47932	2.27668e-17	260193	244.4	Hypothyroidism NOS	endocrine/metabolic
141	-0.0297404	0.00351201	-8.46819	2.50227e-17	331017	244.4	Hypothyroidism NOS	endocrine/metabolic
235	0.0306981	0.00362526	8.46783	2.51012e-17	326682	244	Hypothyroidism	endocrine/metabolic
120	-0.0153616	0.00181488	-8.46427	2.59322e-17	220107	557	Intestinal malabsorption (non-celiac)	autoimmune
898	-0.00930626	0.00110001	-8.46018	2.68228e-17	278888	335	Multiple sclerosis	autoimmune
1689	-0.00831242	0.000982655	-8.45915	2.71002e-17	213411	557.1	Celiac disease	autoimmune
2853	-0.0116752	0.00138131	-8.45229	2.87117e-17	255299	250.1	Type 1 diabetes	autoimmune
2004	0.014425	0.0017067	8.45197	2.88363e-17	195080	557.1	Celiac disease	autoimmune
4151	0.00808192	0.000957741	8.43852	3.23153e-17	235590	696.4	Psoriasis	autoimmune
1870	0.0176983	0.00209773	8.43686	3.27879e-17	222260	557	Intestinal malabsorption (non-celiac)	autoimmune
453	0.0139177	0.00165037	8.43308	3.38927e-17	195442	557.1	Celiac disease	autoimmune
1929	0.0105455	0.00125175	8.42463	3.64039e-17	218952	557.1	Celiac disease	autoimmune
3511	-0.0177702	0.00210954	-8.42376	3.66117e-17	312727	696	Psoriasis and related disorders	autoimmune
1320	-0.0348758	0.00414053	-8.42304	3.68341e-17	313782	244	Hypothyroidism	endocrine/metabolic
1617	-0.0223496	0.00265528	-8.41705	3.88237e-17	233547	557.1	Celiac disease	autoimmune
610	0.00820991	0.00097573	8.41413	3.97748e-17	265809	250.1	Type 1 diabetes	autoimmune
3465	0.0215277	0.00255907	8.41231	4.04206e-17	236478	557	Intestinal malabsorption (non-celiac)	autoimmune
1495	0.0186791	0.00222111	8.40976	4.13159e-17	227751	557.1	Celiac disease	autoimmune
3234	-0.0126152	0.0015011	-8.40399	4.33391e-17	303471	250.1	Type 1 diabetes	autoimmune
3573	0.0143759	0.00171062	8.40394	4.34065e-17	239977	557.1	Celiac disease	autoimmune
3573	0.0209106	0.00248846	8.40302	4.37114e-17	284678	714	Rheumatoid arthritis and other inflammatory polyarthropathies	autoimmune
1973	-0.0102155	0.00121665	-8.3964	4.62347e-17	297693	696.4	Psoriasis	autoimmune
4482	-0.0100913	0.0012029	-8.38918	4.91786e-17	277515	696	Psoriasis and related disorders	autoimmune
1180	-0.0126674	0.0015118	-8.37904	5.36871e-17	208329	557.1	Celiac disease	autoimmune
671	0.0209308	0.00250083	8.36954	5.80889e-17	295773	244	Hypothyroidism	endocrine/metabolic
3073	-0.0343406	0.00411241	-8.35047	6.82883e-17	289114	244.4	Hypothyroidism NOS	endocrine/metabolic
4665	0.0274865	0.00329274	8.3476	7.00307e-17	238486	557	Intestinal malabsorption (non-celiac)	autoimmune
1039	-0.00975784	0.00116908	-8.34658	7.0625e-17	248293	696.4	Psoriasis	autoimmune
855	0.00603716	0.000723385	8.34571	7.11707e-17	231700	335	Multiple sclerosis	autoimmune
4499	0.00597764	0.000716572	8.342	7.33398e-17	305573	242.1	Graves' disease	autoimmune
2004	0.0153789	0.0018436	8.34178	7.36512e-17	195392	557	Intestinal malabsorption (non-celiac)	autoimmune
4814	0.010634	0.00127492	8.34092	7.43933e-17	136106	557.1	Celiac disease	autoimmune
3775	0.0057494	0.00068971	8.33597	7.72209e-17	271456	250.13	Type 1 diabetes with ophthalmic manifestations	autoimmune
4707	-0.0039057	0.000468975	-8.32817	8.24933e-17	259384	275.1	Disorders of iron metabolism	hematopoietic
3307	-0.00641996	0.000771106	-8.32566	8.42459e-17	269660	715.2	Ankylosing spondylitis	autoimmune
141	-0.0297824	0.00358238	-8.31359	9.31975e-17	331944	244	Hypothyroidism	endocrine/metabolic
3421	0.00957555	0.00115202	8.31195	9.46324e-17	238170	696.4	Psoriasis	autoimmune
4611	-0.0172986	0.00208159	-8.31028	9.59138e-17	268595	714.1	Rheumatoid arthritis	autoimmune
1632	-0.0123445	0.00148614	-8.3064	9.91275e-17	251514	715	Other inflammatory spondylopathies	musculoskeletal
1738	0.0255532	0.00307691	8.3048	1.0038e-16	311204	244.4	Hypothyroidism NOS	endocrine/metabolic
4482	-0.00986463	0.00118819	-8.30223	1.02626e-16	277439	696.4	Psoriasis	autoimmune
1835	-0.0124085	0.00149568	-8.29626	1.07888e-16	290839	696	Psoriasis and related disorders	autoimmune
2835	0.0115611	0.00139371	8.29521	1.08931e-16	245315	696.4	Psoriasis	autoimmune
515	0.00474617	0.000572497	8.29029	1.13451e-16	285635	275.1	Disorders of iron metabolism	hematopoietic
1555	0.0132976	0.00160436	8.28839	1.15444e-16	215775	557	Intestinal malabsorption (non-celiac)	autoimmune
1921	-0.00859828	0.00103756	-8.28705	1.16564e-16	297054	696	Psoriasis and related disorders	autoimmune
1039	-0.00981723	0.0011847	-8.2867	1.17003e-16	248367	696	Psoriasis and related disorders	autoimmune
1738	0.026007	0.00313869	8.28595	1.17628e-16	312079	244	Hypothyroidism	endocrine/metabolic
3511	-0.0172483	0.0020831	-8.28014	1.23512e-16	312639	696.4	Psoriasis	autoimmune
4199	0.0170537	0.00206058	8.27617	1.27868e-16	231534	557.1	Celiac disease	autoimmune
1921	-0.00847663	0.00102444	-8.27439	1.29636e-16	296970	696.4	Psoriasis	autoimmune
3557	0.0367055	0.00443658	8.27339	1.30699e-16	313878	244	Hypothyroidism	endocrine/metabolic
960	-0.00758543	0.000917125	-8.27089	1.33612e-16	248906	715.2	Ankylosing spondylitis	autoimmune
3484	-0.0102427	0.00123902	-8.2668	1.38311e-16	233539	696	Psoriasis and related disorders	autoimmune
3	-0.0135614	0.00164244	-8.25687	1.50133e-16	303209	696.4	Psoriasis	autoimmune
2835	0.0116473	0.00141169	8.25059	1.58383e-16	245384	696	Psoriasis and related disorders	autoimmune
3557	0.0358534	0.00434919	8.24371	1.67593e-16	312997	244.4	Hypothyroidism NOS	endocrine/metabolic
3361	-0.0146061	0.00177247	-8.24049	1.72221e-16	284469	696.4	Psoriasis	autoimmune
4273	-0.0140289	0.00170445	-8.23071	1.87079e-16	227062	557.1	Celiac disease	autoimmune
2023	-0.0153755	0.00186926	-8.22543	1.95451e-16	237441	557.1	Celiac disease	autoimmune
4109	-0.029058	0.00353384	-8.22279	1.99593e-16	303440	244	Hypothyroidism	endocrine/metabolic
213	-0.0035242	0.000428818	-8.21841	2.07151e-16	260594	696.42	Psoriatic arthropathy	autoimmune
2271	-0.0353639	0.00430304	-8.21835	2.0716e-16	292461	593	Hematuria	genitourinary
3	-0.0145557	0.00177182	-8.21511	2.13064e-16	227284	557.1	Celiac disease	autoimmune
159	0.185993	0.0226526	8.21067	2.20715e-16	337106	250	Diabetes mellitus	endocrine/metabolic
2853	-0.0137	0.00166928	-8.20713	2.27866e-16	198620	557	Intestinal malabsorption (non-celiac)	autoimmune
671	0.0200954	0.002452	8.19552	2.50493e-16	294947	244.4	Hypothyroidism NOS	endocrine/metabolic
1218	-0.00898211	0.00109631	-8.19307	2.55854e-16	245428	714.1	Rheumatoid arthritis	autoimmune
3969	0.00639399	0.000782075	8.17567	2.95493e-16	268413	715.2	Ankylosing spondylitis	autoimmune
3	-0.0136036	0.00166433	-8.17363	3.00394e-16	303299	696	Psoriasis and related disorders	autoimmune
3957	-0.0277342	0.00339334	-8.17311	3.01786e-16	277285	495	Asthma	respiratory
4002	0.00853972	0.00104494	8.17247	3.03216e-16	322434	371.1	Uveitis, noninfectious or NOS	autoimmune
2161	-0.00945416	0.00115713	-8.17036	3.08755e-16	277656	250.1	Type 1 diabetes	autoimmune
1218	0.00311836	0.000381858	8.16629	3.19311e-16	283224	275.1	Disorders of iron metabolism	hematopoietic
519	0.0115585	0.00141546	8.16588	3.2028e-16	307160	696	Psoriasis and related disorders	autoimmune
2234	-0.0283329	0.00347187	-8.16071	3.3435e-16	293668	593	Hematuria	genitourinary
1320	-0.00829016	0.00101663	-8.15456	3.51942e-16	266367	715.2	Ankylosing spondylitis	autoimmune
941	-0.00582173	0.000714648	-8.1463	3.76907e-16	255750	275.1	Disorders of iron metabolism	hematopoietic
1008	-0.00989775	0.00121558	-8.14242	3.8895e-16	293738	709	Diffuse diseases of connective tissue	dermatologic
1711	-0.00771403	0.000947749	-8.13931	3.99307e-16	253060	696.4	Psoriasis	autoimmune
159	0.0725447	0.0089227	8.13035	4.29534e-16	325584	696.4	Psoriasis	autoimmune
3651	0.008772	0.00107953	8.12577	4.47399e-16	173742	557.1	Celiac disease	autoimmune
2403	-0.0278177	0.00342393	-8.12448	4.51123e-16	277157	714	Rheumatoid arthritis and other inflammatory polyarthropathies	autoimmune
4380	-0.010683	0.00131534	-8.12189	4.61282e-16	225058	557.1	Celiac disease	autoimmune
1731	0.00837654	0.00103185	8.11796	4.76235e-16	245811	715.2	Ankylosing spondylitis	autoimmune
3311	-0.00927773	0.00114349	-8.11353	4.93589e-16	289843	717	Polymyalgia Rheumatica	autoimmune
519	0.0113315	0.00139693	8.11171	5.00924e-16	307070	696.4	Psoriasis	autoimmune
4109	-0.0280908	0.0034636	-8.11029	5.06845e-16	302588	244.4	Hypothyroidism NOS	endocrine/metabolic
1350	0.0184123	0.00227132	8.10643	5.23291e-16	289359	244.4	Hypothyroidism NOS	endocrine/metabolic
4436	-0.00429124	0.000529488	-8.10452	5.32016e-16	239515	275.1	Disorders of iron metabolism	hematopoietic
1711	-0.0077791	0.000960457	-8.09937	5.54886e-16	253135	696	Psoriasis and related disorders	autoimmune
1975	0.0106194	0.00131124	8.09874	5.57369e-16	300575	242	Thyrotoxicosis with or without goiter	endocrine/metabolic
4426	0.00507315	0.000626529	8.09722	5.64478e-16	285284	275.1	Disorders of iron metabolism	hematopoietic
471	0.0340215	0.004203	8.09457	5.76763e-16	302978	495	Asthma	respiratory
1977	-0.00655949	0.000810582	-8.09233	5.87777e-16	268172	715.2	Ankylosing spondylitis	autoimmune
2046	0.0108341	0.00133923	8.08979	6.01367e-16	179055	557.1	Celiac disease	autoimmune
3484	-0.00988792	0.00122353	-8.08145	6.43035e-16	233474	696.4	Psoriasis	autoimmune
39	-0.0135875	0.0016815	-8.08062	6.47775e-16	207759	557	Intestinal malabsorption (non-celiac)	autoimmune
3361	-0.0144802	0.00179351	-8.07364	6.84939e-16	284543	696	Psoriasis and related disorders	autoimmune
2900	-0.0348284	0.00431505	-8.07137	6.97551e-16	312751	495	Asthma	respiratory
3863	-0.0284394	0.00352357	-8.07118	6.99104e-16	262701	244.4	Hypothyroidism NOS	endocrine/metabolic
3898	0.00957771	0.00118662	8.07139	6.9912e-16	186148	557	Intestinal malabsorption (non-celiac)	autoimmune
1768	-0.00739333	0.000916052	-8.07086	7.01013e-16	256458	696.4	Psoriasis	autoimmune
3863	-0.0289824	0.00359144	-8.06984	7.06844e-16	263420	244	Hypothyroidism	endocrine/metabolic
1320	-0.0327539	0.00406054	-8.06639	7.26586e-16	312914	244.4	Hypothyroidism NOS	endocrine/metabolic
382	0.00414946	0.000514743	8.06123	7.58898e-16	228473	715.2	Ankylosing spondylitis	autoimmune
4485	-0.0337229	0.00418572	-8.05666	7.86923e-16	297976	593	Hematuria	genitourinary
1180	-0.0131552	0.00163283	-8.05667	7.88102e-16	208661	557	Intestinal malabsorption (non-celiac)	autoimmune
2332	-0.00777083	0.000964603	-8.05599	7.92278e-16	221608	557	Intestinal malabsorption (non-celiac)	autoimmune
2221	0.0113677	0.00141161	8.05301	8.12477e-16	189555	557	Intestinal malabsorption (non-celiac)	autoimmune
2403	-0.0178333	0.00221517	-8.0505	8.27436e-16	311853	696.4	Psoriasis	autoimmune
2545	0.0151451	0.001882	8.04736	8.49459e-16	264439	242	Thyrotoxicosis with or without goiter	endocrine/metabolic
4849	0.00904914	0.00112486	8.04468	8.68151e-16	274364	242	Thyrotoxicosis with or without goiter	endocrine/metabolic
3149	-0.00876811	0.00108999	-8.04423	8.73068e-16	181502	557.1	Celiac disease	autoimmune
2950	0.0138788	0.00172566	8.0426	8.82539e-16	311379	696.42	Psoriatic arthropathy	autoimmune
1632	0.00956404	0.00118946	8.04067	8.96934e-16	278919	242	Thyrotoxicosis with or without goiter	endocrine/metabolic
1453	-0.0100021	0.00124449	-8.0371	9.23425e-16	283018	250.1	Type 1 diabetes	autoimmune
4790	-0.00497804	0.000619394	-8.03696	9.25197e-16	233375	715.2	Ankylosing spondylitis	autoimmune
2550	0.00514283	0.000640089	8.03455	9.43073e-16	261589	335	Multiple sclerosis	autoimmune
4597	-0.0123233	0.00153495	-8.02849	9.92023e-16	201435	557.1	Celiac disease	autoimmune
3287	-0.0225413	0.00280933	-8.02372	1.02982e-15	280247	244.4	Hypothyroidism NOS	endocrine/metabolic
1498	-0.0224529	0.00280056	-8.01727	1.08546e-15	273939	714	Rheumatoid arthritis and other inflammatory polyarthropathies	autoimmune
842	-0.00567096	0.000707659	-8.01369	1.11943e-15	188825	715.2	Ankylosing spondylitis	autoimmune
1452	-0.0109393	0.00136533	-8.01221	1.13209e-15	222255	557.1	Celiac disease	autoimmune
1912	-0.0132981	0.00166028	-8.00959	1.15677e-15	209800	557	Intestinal malabsorption (non-celiac)	autoimmune
927	0.0156681	0.00195721	8.00533	1.196e-15	281376	696.4	Psoriasis	autoimmune
4997	0.011387	0.00142426	7.99499	1.30254e-15	203142	557.1	Celiac disease	autoimmune
2853	-0.0176325	0.00220672	-7.99036	1.35146e-15	235205	714	Rheumatoid arthritis and other inflammatory polyarthropathies	autoimmune
2084	-0.00655839	0.000820889	-7.98937	1.36102e-15	303599	696.42	Psoriatic arthropathy	autoimmune
1452	0.00538223	0.000673828	7.98755	1.38135e-15	294113	696.42	Psoriatic arthropathy	autoimmune
3547	0.0127357	0.00159453	7.98711	1.3891e-15	187774	557	Intestinal malabsorption (non-celiac)	autoimmune
3117	-0.0599734	0.00750913	-7.98672	1.3901e-15	332629	244.4	Hypothyroidism NOS	endocrine/metabolic
3117	-0.0611558	0.00765976	-7.98403	1.42072e-15	333562	244	Hypothyroidism	endocrine/metabolic
2974	0.0150881	0.00189315	7.96983	1.59669e-15	213321	557.1	Celiac disease	autoimmune
1768	-0.00739984	0.000928896	-7.96628	1.6419e-15	256537	696	Psoriasis and related disorders	autoimmune
2964	0.0156815	0.00196928	7.96306	1.68415e-15	298434	242	Thyrotoxicosis with or without goiter	endocrine/metabolic
619	0.0189978	0.0023859	7.96253	1.69114e-15	313051	275	Disorders of mineral metabolism	endocrine/metabolic
3	-0.0152361	0.00191401	-7.96028	1.72439e-15	227647	557	Intestinal malabsorption (non-celiac)	autoimmune
1474	-0.00572375	0.00071917	-7.95884	1.74446e-15	230609	715.2	Ankylosing spondylitis	autoimmune
1959	-0.0367282	0.00461787	-7.9535	1.81961e-15	289674	593	Hematuria	genitourinary
2611	0.00627513	0.000789222	7.95103	1.85572e-15	314165	275.1	Disorders of iron metabolism	hematopoietic
3969	0.0131607	0.00165644	7.9452	1.94746e-15	231305	557	Intestinal malabsorption (non-celiac)	autoimmune
2234	0.00539791	0.000679706	7.94154	2.00402e-15	289600	242.1	Graves' disease	autoimmune
2805	-0.0113756	0.00143382	-7.93379	2.13336e-15	280503	250.1	Type 1 diabetes	autoimmune
927	0.0157307	0.00198338	7.93124	2.17763e-15	281460	696	Psoriasis and related disorders	autoimmune
3449	-0.01169	0.00147394	-7.93114	2.17934e-15	281038	250.1	Type 1 diabetes	autoimmune
3421	-0.0210843	0.00265856	-7.9307	2.18826e-15	244294	244	Hypothyroidism	endocrine/metabolic
4997	0.012238	0.00154318	7.93038	2.1957e-15	203476	557	Intestinal malabsorption (non-celiac)	autoimmune
1711	-0.00823432	0.00103914	-7.92416	2.30927e-15	189799	557.1	Celiac disease	autoimmune
2234	0.00512904	0.000647378	7.92279	2.33063e-15	286400	250.13	Type 1 diabetes with ophthalmic manifestations	autoimmune
1012	-0.00671311	0.000847535	-7.92075	2.37051e-15	249405	335	Multiple sclerosis	autoimmune
3135	0.0112373	0.00141954	7.91617	2.45887e-15	264141	250.1	Type 1 diabetes	autoimmune
2403	-0.0177352	0.00224358	-7.90485	2.69115e-15	311942	696	Psoriasis and related disorders	autoimmune
3425	0.0116964	0.00147998	7.90309	2.7362e-15	177243	557.1	Celiac disease	autoimmune
1547	0.0206799	0.00261697	7.90223	2.74827e-15	319459	696.4	Psoriasis	autoimmune
4689	-0.0101857	0.00128901	-7.90198	2.75567e-15	263055	715.2	Ankylosing spondylitis	autoimmune
4597	-0.0130731	0.00165618	-7.89353	2.95223e-15	201754	557	Intestinal malabsorption (non-celiac)	autoimmune
2587	-0.00567304	0.000719738	-7.88209	3.23464e-15	212724	715.2	Ankylosing spondylitis	autoimmune
814	0.00492527	0.00062536	7.87589	3.39497e-15	288754	275.1	Disorders of iron metabolism	hematopoietic
4611	-0.0091434	0.00116098	-7.8756	3.40188e-15	313760	717	Polymyalgia Rheumatica	autoimmune
1321	0.018002	0.00228676	7.87227	3.49584e-15	262902	714.1	Rheumatoid arthritis	autoimmune
23	0.0263926	0.00335263	7.87221	3.496e-15	295293	244	Hypothyroidism	endocrine/metabolic
3930	0.00482528	0.000613096	7.87034	3.54927e-15	280006	275.1	Disorders of iron metabolism	hematopoietic
3621	0.00831654	0.00105699	7.8681	3.6151e-15	248190	696	Psoriasis and related disorders	autoimmune
4002	-0.0198991	0.00252989	-7.86562	3.68781e-15	241121	557.1	Celiac disease	autoimmune
3863	-0.0111069	0.00141347	-7.8579	3.92174e-15	249898	242	Thyrotoxicosis with or without goiter	endocrine/metabolic
4983	-0.0165152	0.00210174	-7.85787	3.92215e-15	255901	244.4	Hypothyroidism NOS	endocrine/metabolic
1742	0.0225374	0.00286871	7.85627	3.97408e-15	234818	557.1	Celiac disease	autoimmune
3573	0.0145409	0.00185122	7.85476	4.02187e-15	240361	557	Intestinal malabsorption (non-celiac)	autoimmune
1804	-0.00565806	0.000720349	-7.8546	4.02521e-15	268056	715.2	Ankylosing spondylitis	autoimmune
1808	0.0143921	0.00183319	7.85081	4.1462e-15	321041	275.1	Disorders of iron metabolism	hematopoietic
3775	0.0124003	0.00157991	7.84877	4.21652e-15	273617	250.1	Type 1 diabetes	autoimmune
3650	-0.0167435	0.00213431	-7.84491	4.347e-15	295246	242	Thyrotoxicosis with or without goiter	endocrine/metabolic
4956	0.0113784	0.00145158	7.83866	4.57274e-15	233243	557	Intestinal malabsorption (non-celiac)	autoimmune
2595	-0.0140835	0.00179871	-7.82977	4.90254e-15	319650	696	Psoriasis and related disorders	autoimmune
1973	0.0207904	0.00265665	7.82578	5.0611e-15	304613	244.4	Hypothyroidism NOS	endocrine/metabolic
159	0.0706696	0.00903808	7.8191	5.33613e-15	325677	696	Psoriasis and related disorders	autoimmune
1350	0.0181098	0.00231615	7.81892	5.34564e-15	290160	244	Hypothyroidism	endocrine/metabolic
3287	-0.0224078	0.00286632	-7.81762	5.40143e-15	281041	244	Hypothyroidism	endocrine/metabolic
293	-0.0147196	0.00188344	-7.81525	5.50211e-15	314785	696.4	Psoriasis	autoimmune
3263	0.0253096	0.00323898	7.81407	5.55629e-15	278137	250	Diabetes mellitus	endocrine/metabolic
2611	-0.0342464	0.00438303	-7.8134	5.58393e-15	306983	495	Asthma	respiratory
1555	0.0115729	0.00148153	7.81146	5.67816e-15	215424	557.1	Celiac disease	autoimmune
3280	-0.00734051	0.000939802	-7.8107	5.71781e-15	178829	557.1	Celiac disease	autoimmune
3585	0.00915133	0.00117184	7.80934	5.76972e-15	266090	250.1	Type 1 diabetes	autoimmune
2611	0.0159983	0.0020489	7.80823	5.82387e-15	231279	555.2	Ulcerative colitis	autoimmune
960	0.0290157	0.00371687	7.80649	5.89932e-15	293435	244	Hypothyroidism	endocrine/metabolic
406	0.0109872	0.0014075	7.80621	5.92231e-15	196132	557.1	Celiac disease	autoimmune
4611	-0.01714	0.00219618	-7.80449	5.99556e-15	269271	714	Rheumatoid arthritis and other inflammatory polyarthropathies	autoimmune
3195	-0.0278242	0.0035653	-7.80417	6.0113e-15	264413	244.4	Hypothyroidism NOS	endocrine/metabolic
1853	0.0174453	0.00223743	7.79701	6.35703e-15	336739	275	Disorders of mineral metabolism	endocrine/metabolic
1547	0.0206641	0.00265081	7.7954	6.43947e-15	319551	696	Psoriasis and related disorders	autoimmune
3147	-0.0317859	0.00407756	-7.79534	6.44285e-15	317515	244.4	Hypothyroidism NOS	endocrine/metabolic
2900	0.00777772	0.000997932	7.79384	6.52033e-15	306070	335	Multiple sclerosis	autoimmune
21	-0.211722	0.0271714	-7.79209	6.61672e-15	243398	557	Intestinal malabsorption (non-celiac)	autoimmune
960	0.0283777	0.0036419	7.792	6.61719e-15	292602	244.4	Hypothyroidism NOS	endocrine/metabolic
3008	-0.00643591	0.000826125	-7.79047	6.69997e-15	263221	335	Multiple sclerosis	autoimmune
3195	-0.0283359	0.00363788	-7.78912	6.77176e-15	265178	244	Hypothyroidism	endocrine/metabolic
2683	0.0439583	0.00564532	7.78668	6.90006e-15	315988	244	Hypothyroidism	endocrine/metabolic
2808	0.0132433	0.00170348	7.77427	7.61188e-15	305558	250.1	Type 1 diabetes	autoimmune
4273	-0.0143331	0.00184389	-7.77333	7.67665e-15	227432	557	Intestinal malabsorption (non-celiac)	autoimmune
23	0.0254777	0.00328587	7.75374	8.95093e-15	294457	244.4	Hypothyroidism NOS	endocrine/metabolic
3263	-0.00503085	0.000648847	-7.75353	8.96768e-15	274822	275.1	Disorders of iron metabolism	hematopoietic
129	-0.00505927	0.000652798	-7.75013	9.20913e-15	290292	275.1	Disorders of iron metabolism	hematopoietic
845	0.0161072	0.00208055	7.74181	9.8413e-15	227980	557	Intestinal malabsorption (non-celiac)	autoimmune
3179	0.00798709	0.00103212	7.73849	1.00996e-14	236377	696.4	Psoriasis	autoimmune
293	-0.0147529	0.00190717	-7.73547	1.03323e-14	314872	696	Psoriasis and related disorders	autoimmune
1839	0.00752637	0.00097383	7.72862	1.09261e-14	184927	557.1	Celiac disease	autoimmune
2683	0.0427262	0.00553353	7.72133	1.15457e-14	315098	244.4	Hypothyroidism NOS	endocrine/metabolic
3621	0.00804957	0.00104257	7.72089	1.1595e-14	248116	696.4	Psoriasis	autoimmune
3116	-0.00489381	0.000634065	-7.71815	1.18447e-14	259084	715.2	Ankylosing spondylitis	autoimmune
960	-0.00676941	0.000877902	-7.71089	1.25344e-14	283757	696.42	Psoriatic arthropathy	autoimmune
987	-0.0123872	0.00160654	-7.71046	1.25829e-14	244577	715	Other inflammatory spondylopathies	musculoskeletal
2595	-0.0136899	0.00177588	-7.70882	1.27354e-14	319559	696.4	Psoriasis	autoimmune
512	-0.0125608	0.00162979	-7.70704	1.29154e-14	305364	250.1	Type 1 diabetes	autoimmune
1630	-0.0106572	0.00138297	-7.70603	1.30237e-14	267852	250.1	Type 1 diabetes	autoimmune
311	-0.0139925	0.00181583	-7.70583	1.30606e-14	193289	557.1	Celiac disease	autoimmune
1218	-0.00242948	0.000315296	-7.7054	1.30888e-14	264943	250.13	Type 1 diabetes with ophthalmic manifestations	autoimmune
1452	-0.0113509	0.00147402	-7.70061	1.35977e-14	222602	557	Intestinal malabsorption (non-celiac)	autoimmune
3147	-0.032024	0.00415888	-7.70014	1.36302e-14	318400	244	Hypothyroidism	endocrine/metabolic
4485	-0.014896	0.00193494	-7.69841	1.38184e-14	303633	696	Psoriasis and related disorders	autoimmune
401	-0.00456539	0.000593145	-7.69693	1.39805e-14	295137	250.13	Type 1 diabetes with ophthalmic manifestations	autoimmune
2234	0.0267495	0.00347559	7.69639	1.40375e-14	306156	244.4	Hypothyroidism NOS	endocrine/metabolic
779	-0.012745	0.00165608	-7.69591	1.40935e-14	288113	250.1	Type 1 diabetes	autoimmune
4680	0.0265895	0.00345527	7.69534	1.41557e-14	288290	244.4	Hypothyroidism NOS	endocrine/metabolic
3429	-0.00524438	0.000681534	-7.69496	1.41994e-14	283387	275.1	Disorders of iron metabolism	hematopoietic
671	-0.00865427	0.00112518	-7.69148	1.45898e-14	288243	696.4	Psoriasis	autoimmune
4325	0.0135825	0.00176601	7.69104	1.46386e-14	297828	696	Psoriasis and related disorders	autoimmune
3657	-0.00707146	0.000919868	-7.68747	1.50516e-14	303860	275.1	Disorders of iron metabolism	hematopoietic
3799	0.0127967	0.00166499	7.68574	1.52618e-14	273720	715	Other inflammatory spondylopathies	musculoskeletal
2435	0.00757553	0.000985966	7.68336	1.55699e-14	190632	557.1	Celiac disease	autoimmune
3410	-0.0126193	0.00164318	-7.67982	1.59885e-14	250981	696	Psoriasis and related disorders	autoimmune
4620	-0.0140121	0.00182613	-7.67307	1.68579e-14	232969	557.1	Celiac disease	autoimmune
1933	0.0139364	0.0018173	7.66871	1.7468e-14	165595	557.1	Celiac disease	autoimmune
2234	0.027181	0.00354593	7.66541	1.78774e-14	307024	244	Hypothyroidism	endocrine/metabolic
4325	0.0133685	0.0017444	7.66366	1.81246e-14	297747	696.4	Psoriasis	autoimmune
3410	-0.0124264	0.00162164	-7.66288	1.82462e-14	250908	696.4	Psoriasis	autoimmune
845	0.0147784	0.00192902	7.66108	1.85104e-14	227624	557.1	Celiac disease	autoimmune
1468	0.00913101	0.00119204	7.65999	1.86559e-14	268133	242	Thyrotoxicosis with or without goiter	endocrine/metabolic
2432	-0.0136835	0.00178646	-7.65955	1.87127e-14	307989	696.4	Psoriasis	autoimmune
2224	-0.012364	0.00161588	-7.65157	1.99339e-14	218836	244	Hypothyroidism	endocrine/metabolic
4576	-0.00972528	0.00127119	-7.65054	2.00714e-14	306419	696.42	Psoriatic arthropathy	autoimmune
4002	-0.0209387	0.00273781	-7.64797	2.04921e-14	241507	557	Intestinal malabsorption (non-celiac)	autoimmune
1320	-0.0125465	0.00164086	-7.64629	2.07482e-14	297828	242	Thyrotoxicosis with or without goiter	endocrine/metabolic
606	-0.0103328	0.00135147	-7.64561	2.08603e-14	282406	250.1	Type 1 diabetes	autoimmune
3392	-0.00673549	0.000881112	-7.6443	2.10772e-14	268020	715.2	Ankylosing spondylitis	autoimmune
1310	0.00711512	0.00093122	7.64064	2.16971e-14	230219	715.2	Ankylosing spondylitis	autoimmune
154	-0.00714891	0.000935877	-7.63873	2.2007e-14	279169	335	Multiple sclerosis	autoimmune
842	0.00521831	0.000683143	7.63869	2.20319e-14	221764	275.1	Disorders of iron metabolism	hematopoietic
4795	-0.0104486	0.0013679	-7.63844	2.20497e-14	309848	250.1	Type 1 diabetes	autoimmune
4199	0.0170122	0.00222787	7.63609	2.2477e-14	231907	557	Intestinal malabsorption (non-celiac)	autoimmune
2023	-0.0292422	0.00383003	-7.63497	2.26485e-14	324212	244.4	Hypothyroidism NOS	endocrine/metabolic
154	0.0105258	0.00137876	7.63427	2.27828e-14	275334	250.1	Type 1 diabetes	autoimmune
1711	0.00395755	0.000518623	7.63088	2.34083e-14	220239	715.2	Ankylosing spondylitis	autoimmune
4151	-0.00476844	0.000625278	-7.62611	2.42869e-14	230562	335	Multiple sclerosis	autoimmune
1218	-0.00495008	0.000650403	-7.61079	2.73306e-14	269751	242	Thyrotoxicosis with or without goiter	endocrine/metabolic
4485	-0.0145415	0.00191092	-7.60968	2.75559e-14	303549	696.4	Psoriasis	autoimmune
3115	0.0106101	0.00139429	7.60963	2.75662e-14	302201	696.4	Psoriasis	autoimmune
814	0.00612084	0.000804649	7.60685	2.8175e-14	276161	335	Multiple sclerosis	autoimmune
640	-0.0137247	0.00180453	-7.60569	2.84256e-14	282292	244.4	Hypothyroidism NOS	endocrine/metabolic
453	-0.00634687	0.00083507	-7.6004	2.96344e-14	227040	715.2	Ankylosing spondylitis	autoimmune
3969	-0.0237673	0.00312765	-7.5991	2.99011e-14	315447	244.4	Hypothyroidism NOS	endocrine/metabolic
4455	0.00800533	0.00105475	7.58978	3.21564e-14	248818	715.2	Ankylosing spondylitis	autoimmune
2805	0.0249353	0.00328569	7.58905	3.23186e-14	298288	244	Hypothyroidism	endocrine/metabolic
3114	0.00878924	0.00115831	7.58797	3.26252e-14	214274	696.4	Psoriasis	autoimmune
2228	0.00651172	0.000858434	7.58558	3.32109e-14	257406	335	Multiple sclerosis	autoimmune
2224	-0.012003	0.00158405	-7.57742	3.53881e-14	218231	244.4	Hypothyroidism NOS	endocrine/metabolic
3836	0.0128729	0.00169995	7.57255	3.66977e-14	310843	696.4	Psoriasis	autoimmune
3649	0.0103839	0.00137145	7.57149	3.70154e-14	266999	696.4	Psoriasis	autoimmune
4349	-0.00970535	0.00128255	-7.56721	3.82745e-14	228801	557.1	Celiac disease	autoimmune
640	-0.0139216	0.0018402	-7.56529	3.88156e-14	283063	244	Hypothyroidism	endocrine/metabolic
3179	0.00790574	0.00104506	7.56485	3.89721e-14	236442	696	Psoriasis and related disorders	autoimmune
1742	0.0234524	0.0031002	7.56478	3.89928e-14	235189	557	Intestinal malabsorption (non-celiac)	autoimmune
44	-0.00657816	0.000869616	-7.56444	3.90752e-14	271129	715.2	Ankylosing spondylitis	autoimmune
997	0.0155379	0.00205563	7.55871	4.08615e-14	227267	557.1	Celiac disease	autoimmune
3969	-0.024114	0.00319133	-7.55611	4.16408e-14	316344	244	Hypothyroidism	endocrine/metabolic
3234	-0.0330724	0.00438028	-7.55029	4.35449e-14	314448	495	Asthma	respiratory
3573	0.0117518	0.00155685	7.54841	4.41806e-14	308965	250.1	Type 1 diabetes	autoimmune
4380	-0.0107057	0.00141868	-7.54624	4.49665e-14	225408	557	Intestinal malabsorption (non-celiac)	autoimmune
1929	0.0102044	0.00135254	7.54464	4.55283e-14	219292	557	Intestinal malabsorption (non-celiac)	autoimmune
2271	0.0131207	0.00174031	7.53928	4.73952e-14	290237	242	Thyrotoxicosis with or without goiter	endocrine/metabolic
870	0.00726876	0.000964489	7.53638	4.84695e-14	270898	715.2	Ankylosing spondylitis	autoimmune
4701	0.00832771	0.00110522	7.53486	4.90338e-14	278366	715.2	Ankylosing spondylitis	autoimmune
671	-0.00857497	0.00113902	-7.52839	5.15193e-14	288322	696	Psoriasis and related disorders	autoimmune
1973	0.0203746	0.00270992	7.51854	5.55428e-14	305473	244	Hypothyroidism	endocrine/metabolic
3421	-0.0195987	0.00260766	-7.51584	5.67395e-14	243624	244.4	Hypothyroidism NOS	endocrine/metabolic
3311	-0.00919777	0.00122407	-7.51406	5.74932e-14	272664	242	Thyrotoxicosis with or without goiter	endocrine/metabolic
2363	0.0074782	0.00099692	7.5013	6.34479e-14	198416	557.1	Celiac disease	autoimmune
3807	-0.0162257	0.00216334	-7.50028	6.39075e-14	229263	557.1	Celiac disease	autoimmune
1350	0.0114134	0.00152297	7.4942	6.692e-14	250661	714.1	Rheumatoid arthritis	autoimmune
1218	-0.0141649	0.00189017	-7.49398	6.70054e-14	286656	250	Diabetes mellitus	endocrine/metabolic
3114	0.00878925	0.0011732	7.49171	6.82426e-14	214335	696	Psoriasis and related disorders	autoimmune
4983	-0.0160437	0.00214418	-7.48244	7.31862e-14	256626	244	Hypothyroidism	endocrine/metabolic
2010	-0.0147725	0.00197461	-7.48123	7.38845e-14	234666	557.1	Celiac disease	autoimmune
1218	-0.00865311	0.00115725	-7.47728	7.61291e-14	246058	714	Rheumatoid arthritis and other inflammatory polyarthropathies	autoimmune
3836	0.0128692	0.00172193	7.47369	7.8179e-14	310931	696	Psoriasis and related disorders	autoimmune
1617	-0.021465	0.00287451	-7.46738	8.20901e-14	233927	557	Intestinal malabsorption (non-celiac)	autoimmune
4597	-0.00696384	0.000932651	-7.46671	8.24749e-14	263015	335	Multiple sclerosis	autoimmune
3649	0.0103713	0.00138942	7.46444	8.39047e-14	267076	696	Psoriasis and related disorders	autoimmune
821	-0.00923275	0.00123718	-7.46272	8.52374e-14	142071	557.1	Celiac disease	autoimmune
3392	0.0116512	0.00156285	7.45507	9.00651e-14	296976	250.1	Type 1 diabetes	autoimmune
1839	0.00786192	0.00105556	7.44807	9.51248e-14	185236	557	Intestinal malabsorption (non-celiac)	autoimmune
3263	0.00936817	0.00125793	7.44728	9.55793e-14	259212	250.1	Type 1 diabetes	autoimmune
3616	0.0179607	0.00241227	7.44555	9.67895e-14	311742	696	Psoriasis and related disorders	autoimmune
4452	-0.00580275	0.000779762	-7.44169	9.96913e-14	275071	250.13	Type 1 diabetes with ophthalmic manifestations	autoimmune
1650	-0.0402134	0.00540514	-7.43985	1.01061e-13	307474	495	Asthma	respiratory
3616	0.0177063	0.0023805	7.43808	1.02417e-13	311650	696.4	Psoriasis	autoimmune
2023	-0.0290534	0.00390688	-7.43649	1.03649e-13	325121	244	Hypothyroidism	endocrine/metabolic
3280	-0.00752924	0.00101247	-7.43648	1.03859e-13	179114	557	Intestinal malabsorption (non-celiac)	autoimmune
3592	0.00798616	0.00107488	7.42979	1.09088e-13	272379	696	Psoriasis and related disorders	autoimmune
2231	-0.00499315	0.000672533	-7.42439	1.13645e-13	258416	335	Multiple sclerosis	autoimmune
3020	0.00581127	0.000782789	7.4238	1.14161e-13	251792	275.1	Disorders of iron metabolism	hematopoietic
3074	-0.00583445	0.000785966	-7.42329	1.1468e-13	209418	715.2	Ankylosing spondylitis	autoimmune
2023	-0.0149985	0.00202221	-7.41687	1.20316e-13	237820	557	Intestinal malabsorption (non-celiac)	autoimmune
2955	-0.014296	0.00192825	-7.41396	1.23021e-13	217175	557.1	Celiac disease	autoimmune
3427	0.00415922	0.00056104	7.41341	1.23486e-13	245035	715.2	Ankylosing spondylitis	autoimmune
424	-0.0124536	0.00168094	-7.40874	1.2795e-13	225221	557.1	Celiac disease	autoimmune
4499	0.00991597	0.0013387	7.40719	1.29334e-13	308693	250.7	Diabetic retinopathy	endocrine/metabolic
2432	-0.0133984	0.00180939	-7.40493	1.31553e-13	308076	696	Psoriasis and related disorders	autoimmune
3149	-0.00314086	0.000424172	-7.40468	1.31906e-13	231799	250.13	Type 1 diabetes with ophthalmic manifestations	autoimmune
610	0.00655673	0.000885818	7.40189	1.3465e-13	268430	242	Thyrotoxicosis with or without goiter	endocrine/metabolic
471	-0.00558762	0.000755145	-7.39939	1.37151e-13	310093	275.1	Disorders of iron metabolism	hematopoietic
2046	0.0106604	0.00144075	7.39919	1.37611e-13	179321	557	Intestinal malabsorption (non-celiac)	autoimmune
360	0.00974418	0.00131716	7.39787	1.38785e-13	268196	696	Psoriasis and related disorders	autoimmune
779	-0.00527773	0.000713551	-7.39643	1.40277e-13	285810	250.13	Type 1 diabetes with ophthalmic manifestations	autoimmune
3193	-0.00213596	0.000288816	-7.39559	1.41165e-13	288684	70.4	Chronic hepatitis	infectious diseases
3425	0.0117824	0.00159344	7.39432	1.42751e-13	177520	557	Intestinal malabsorption (non-celiac)	autoimmune
1959	0.00662164	0.000895996	7.39025	1.46951e-13	282481	250.13	Type 1 diabetes with ophthalmic manifestations	autoimmune
1321	0.0178566	0.00241703	7.38782	1.49696e-13	263587	714	Rheumatoid arthritis and other inflammatory polyarthropathies	autoimmune
159	-0.0335165	0.00453777	-7.38611	1.51532e-13	333053	275.1	Disorders of iron metabolism	hematopoietic
235	-0.00632055	0.000856723	-7.37759	1.61577e-13	315874	696.42	Psoriatic arthropathy	autoimmune
1689	-0.00781345	0.00105945	-7.375	1.64933e-13	213745	557	Intestinal malabsorption (non-celiac)	autoimmune
1975	0.0311226	0.00422075	7.37372	1.66345e-13	308398	495	Asthma	respiratory
4565	-0.0110087	0.00149299	-7.37357	1.66689e-13	220921	714	Rheumatoid arthritis and other inflammatory polyarthropathies	autoimmune
3193	-0.0173069	0.00234728	-7.3732	1.67011e-13	295009	250	Diabetes mellitus	endocrine/metabolic
173	-0.0058109	0.000788463	-7.36991	1.71189e-13	289620	250.13	Type 1 diabetes with ophthalmic manifestations	autoimmune
2025	-0.00682555	0.000926175	-7.36962	1.71746e-13	208702	696.4	Psoriasis	autoimmune
3193	-0.00602261	0.000817424	-7.3678	1.73947e-13	277539	242	Thyrotoxicosis with or without goiter	endocrine/metabolic
1630	0.00541758	0.000735888	7.36197	1.81699e-13	283937	275.1	Disorders of iron metabolism	hematopoietic
3429	-0.00996667	0.00135394	-7.36124	1.82708e-13	277127	696	Psoriasis and related disorders	autoimmune
4849	-0.0094413	0.0012833	-7.35702	1.88563e-13	281708	696.4	Psoriasis	autoimmune
3592	0.00780627	0.00106128	7.35552	1.90719e-13	272302	696.4	Psoriasis	autoimmune
2161	-0.00367458	0.000499725	-7.35319	1.94063e-13	275483	250.13	Type 1 diabetes with ophthalmic manifestations	autoimmune
4680	0.0259043	0.00352328	7.35233	1.95294e-13	289081	244	Hypothyroidism	endocrine/metabolic
3847	0.0272841	0.00371109	7.35204	1.95667e-13	320092	244.4	Hypothyroidism NOS	endocrine/metabolic
2271	0.00948623	0.00129096	7.34819	2.01431e-13	291400	335	Multiple sclerosis	autoimmune
1218	0.0035683	0.000485604	7.34817	2.01495e-13	270823	335	Multiple sclerosis	autoimmune
2805	0.0236579	0.00322212	7.34236	2.10392e-13	297466	244.4	Hypothyroidism NOS	endocrine/metabolic
4814	0.0100966	0.00137517	7.34209	2.11456e-13	136332	557	Intestinal malabsorption (non-celiac)	autoimmune
4311	0.116034	0.0158158	7.33659	2.19788e-13	243761	557.1	Celiac disease	autoimmune
360	0.00954546	0.00130123	7.33571	2.21167e-13	268123	696.4	Psoriasis	autoimmune
4997	-0.0143628	0.00195826	-7.33448	2.23283e-13	240464	714.1	Rheumatoid arthritis	autoimmune
3573	0.0262222	0.00357649	7.33182	2.27562e-13	328666	244	Hypothyroidism	endocrine/metabolic
4849	-0.00951775	0.00129982	-7.32234	2.44327e-13	281789	696	Psoriasis and related disorders	autoimmune
2425	0.00608331	0.000831338	7.31749	2.53386e-13	256882	335	Multiple sclerosis	autoimmune
3231	-0.00300812	0.000411236	-7.31483	2.58603e-13	215254	335	Multiple sclerosis	autoimmune
291	-0.00693502	0.000948682	-7.31017	2.68169e-13	145117	557.1	Celiac disease	autoimmune
1495	0.0175727	0.0024043	7.30886	2.70285e-13	228117	557	Intestinal malabsorption (non-celiac)	autoimmune
3957	-0.00854261	0.00116961	-7.30379	2.80553e-13	267495	250.1	Type 1 diabetes	autoimmune
2798	-0.00804785	0.00110261	-7.29891	2.91164e-13	204302	557.1	Celiac disease	autoimmune
3651	0.00851619	0.00116713	7.29671	2.96146e-13	174034	557	Intestinal malabsorption (non-celiac)	autoimmune
2974	0.014922	0.00204557	7.29477	3.0019e-13	213661	557	Intestinal malabsorption (non-celiac)	autoimmune
3264	-0.00469645	0.000644186	-7.29052	3.09982e-13	185261	715.2	Ankylosing spondylitis	autoimmune
3806	-0.00464145	0.000637068	-7.28565	3.20944e-13	287025	250.13	Type 1 diabetes with ophthalmic manifestations	autoimmune
2010	-0.0155543	0.00213557	-7.28343	3.26442e-13	235044	557	Intestinal malabsorption (non-celiac)	autoimmune
870	-0.00544447	0.000748164	-7.27711	3.41886e-13	297824	250.13	Type 1 diabetes with ophthalmic manifestations	autoimmune
1354	-0.113559	0.015622	-7.2692	3.62413e-13	333066	275.1	Disorders of iron metabolism	hematopoietic
3694	-0.0162341	0.00223327	-7.26923	3.62564e-13	254857	250	Diabetes mellitus	endocrine/metabolic
1452	0.0136184	0.00187453	7.26499	3.74095e-13	262764	714.1	Rheumatoid arthritis	autoimmune
3135	0.0237992	0.0032764	7.26383	3.77239e-13	280994	244	Hypothyroidism	endocrine/metabolic
3115	0.010253	0.0014126	7.25824	3.93082e-13	302289	696	Psoriasis and related disorders	autoimmune
159	0.0272204	0.00375404	7.25095	4.14822e-13	311629	250.13	Type 1 diabetes with ophthalmic manifestations	autoimmune
2654	0.0125923	0.00173741	7.24774	4.24878e-13	279666	696.4	Psoriasis	autoimmune
645	0.0144064	0.00198917	7.24244	4.41734e-13	304063	244.4	Hypothyroidism NOS	endocrine/metabolic
482	0.0147126	0.00203238	7.2391	4.52824e-13	278960	715.2	Ankylosing spondylitis	autoimmune
2501	-0.00421595	0.000582447	-7.23833	4.55275e-13	309851	250.13	Type 1 diabetes with ophthalmic manifestations	autoimmune
3573	0.0253725	0.00350621	7.23646	4.61536e-13	327748	244.4	Hypothyroidism NOS	endocrine/metabolic
1332	-0.00598799	0.000828134	-7.2307	4.81732e-13	280902	242	Thyrotoxicosis with or without goiter	endocrine/metabolic
311	-0.0141823	0.00196157	-7.23006	4.84542e-13	193597	557	Intestinal malabsorption (non-celiac)	autoimmune
2950	-0.0516776	0.00714902	-7.22862	4.88995e-13	321076	244.4	Hypothyroidism NOS	endocrine/metabolic
4349	-0.0100045	0.00138404	-7.22843	4.90125e-13	229156	557	Intestinal malabsorption (non-celiac)	autoimmune
1850	-0.0105559	0.00146034	-7.22843	4.9117e-13	136398	557.1	Celiac disease	autoimmune
3135	0.0231995	0.00321052	7.22608	4.98387e-13	280194	244.4	Hypothyroidism NOS	endocrine/metabolic
485	0.00379033	0.000524743	7.22322	5.08937e-13	296335	275.1	Disorders of iron metabolism	hematopoietic
3449	-0.0116787	0.00161687	-7.223	5.10194e-13	218387	557.1	Celiac disease	autoimmune
2025	-0.00677045	0.000938845	-7.21147	5.55371e-13	208765	696	Psoriasis and related disorders	autoimmune
845	-0.00701625	0.000973211	-7.20938	5.6358e-13	264356	715.2	Ankylosing spondylitis	autoimmune
3592	-0.00823624	0.00114268	-7.20781	5.70552e-13	203941	557.1	Celiac disease	autoimmune
3159	-0.0137455	0.00190731	-7.20672	5.74607e-13	273819	715	Other inflammatory spondylopathies	musculoskeletal
2805	0.0262598	0.00364486	7.20462	5.83452e-13	296522	172.2	Other non-epithelial cancer of skin	neoplasms
1465	-0.0054683	0.000759371	-7.2011	5.99522e-13	187670	557	Intestinal malabsorption (non-celiac)	autoimmune
645	0.00636358	0.000884646	7.19337	6.33664e-13	286671	250.1	Type 1 diabetes	autoimmune
4010	0.00537387	0.00074708	7.19317	6.34558e-13	293789	696.42	Psoriatic arthropathy	autoimmune
4022	-0.00601492	0.000836846	-7.18761	6.61115e-13	262316	696.4	Psoriasis	autoimmune
3807	-0.0167848	0.0023386	-7.17728	7.13256e-13	229631	557	Intestinal malabsorption (non-celiac)	autoimmune
1560	0.0306612	0.00427283	7.17586	7.20189e-13	296174	250.1	Type 1 diabetes	autoimmune
4238	-0.0262169	0.00365388	-7.17508	7.24495e-13	271909	244	Hypothyroidism	endocrine/metabolic
3895	-0.00838158	0.00116885	-7.17079	7.4842e-13	185019	557.1	Celiac disease	autoimmune
3847	0.0271408	0.00378531	7.17004	7.5134e-13	320991	244	Hypothyroidism	endocrine/metabolic
3429	-0.00957922	0.00133644	-7.16774	7.64363e-13	277047	696.4	Psoriasis	autoimmune
4485	0.0120757	0.0016848	7.16744	7.65913e-13	295717	242	Thyrotoxicosis with or without goiter	endocrine/metabolic
2545	0.0149475	0.00208551	7.1673	7.6694e-13	261933	250.1	Type 1 diabetes	autoimmune
2605	0.00981448	0.00137118	7.15771	8.22952e-13	215328	557.1	Celiac disease	autoimmune
2654	0.0125859	0.00175936	7.15371	8.46666e-13	279744	696	Psoriasis and related disorders	autoimmune
671	0.00580314	0.000811709	7.14928	8.74349e-13	294925	251	Other disorders of pancreatic internal secretion	endocrine/metabolic
870	0.0125672	0.00175785	7.14919	8.7479e-13	311073	696.4	Psoriasis	autoimmune
645	0.0145019	0.00202895	7.14748	8.85848e-13	304911	244	Hypothyroidism	endocrine/metabolic
797	0.0185422	0.00259585	7.14299	9.15452e-13	278515	495	Asthma	respiratory
4597	0.0110203	0.00154294	7.1424	9.1976e-13	236096	715	Other inflammatory spondylopathies	musculoskeletal
3219	0.00813526	0.0011394	7.13998	9.35519e-13	302704	242	Thyrotoxicosis with or without goiter	endocrine/metabolic
4278	0.00335977	0.000470601	7.13931	9.40441e-13	256907	250.13	Type 1 diabetes with ophthalmic manifestations	autoimmune
3516	-0.010986	0.00153883	-7.13922	9.413e-13	235294	557.1	Celiac disease	autoimmune
1711	-0.00798777	0.00111947	-7.13531	9.69151e-13	190101	557	Intestinal malabsorption (non-celiac)	autoimmune
1385	0.0093629	0.0013123	7.13471	9.72493e-13	254674	715	Other inflammatory spondylopathies	musculoskeletal
3195	0.01253	0.00175637	7.13402	9.77671e-13	226844	715	Other inflammatory spondylopathies	musculoskeletal
4499	0.00928765	0.00130204	7.13316	9.83084e-13	299863	251.1	Hypoglycemia	endocrine/metabolic
2407	0.0056368	0.000790443	7.1312	9.97356e-13	285015	696.42	Psoriatic arthropathy	autoimmune
1630	-0.0257539	0.00361477	-7.12465	1.04592e-12	287370	250	Diabetes mellitus	endocrine/metabolic
291	-0.00728381	0.00102232	-7.12479	1.04721e-12	145361	557	Intestinal malabsorption (non-celiac)	autoimmune
2501	-0.0215915	0.00303325	-7.11828	1.09504e-12	331284	244.4	Hypothyroidism NOS	endocrine/metabolic
4022	-0.00602661	0.00084704	-7.1149	1.12279e-12	262386	696	Psoriasis and related disorders	autoimmune
2261	-0.0117442	0.001651	-7.11334	1.13624e-12	210727	250.1	Type 1 diabetes	autoimmune
4565	-0.0100367	0.00141157	-7.11033	1.16114e-12	220348	714.1	Rheumatoid arthritis	autoimmune
1321	0.0107677	0.00151461	7.10924	1.16951e-12	285990	250.1	Type 1 diabetes	autoimmune
3149	-0.00835096	0.00117493	-7.10764	1.18477e-12	181790	557	Intestinal malabsorption (non-celiac)	autoimmune
154	0.0147877	0.00208277	7.09999	1.25093e-12	253077	714.1	Rheumatoid arthritis	autoimmune
4142	0.00973204	0.00137242	7.09115	1.3329e-12	301144	696.4	Psoriasis	autoimmune
424	-0.00602088	0.000849081	-7.09106	1.33425e-12	261555	715.2	Ankylosing spondylitis	autoimmune
2545	-0.00827896	0.00116788	-7.08887	1.35586e-12	236187	715.2	Ankylosing spondylitis	autoimmune
2501	-0.0219057	0.00309427	-7.07942	1.45039e-12	332209	244	Hypothyroidism	endocrine/metabolic
2084	0.0240866	0.0034027	7.07868	1.45842e-12	313168	244.4	Hypothyroidism NOS	endocrine/metabolic
2228	-0.00496768	0.000701835	-7.07813	1.46531e-12	229028	715.2	Ankylosing spondylitis	autoimmune
645	0.0182222	0.00257452	7.07788	1.46698e-12	296934	495	Asthma	respiratory
173	0.00678716	0.000958988	7.07742	1.47173e-12	309514	275.1	Disorders of iron metabolism	hematopoietic
2501	0.00498924	0.000705165	7.07528	1.49444e-12	331170	275.1	Disorders of iron metabolism	hematopoietic
1453	-0.00803451	0.00113563	-7.07491	1.49887e-12	285641	242	Thyrotoxicosis with or without goiter	endocrine/metabolic
3969	0.00512385	0.000724367	7.07356	1.5132e-12	315336	275.1	Disorders of iron metabolism	hematopoietic
2084	0.0245358	0.00347	7.07084	1.54314e-12	314028	244	Hypothyroidism	endocrine/metabolic
4499	0.0085657	0.00121153	7.07016	1.55072e-12	322949	251	Other disorders of pancreatic internal secretion	endocrine/metabolic
870	0.0274113	0.00387803	7.06835	1.57115e-12	305402	593	Hematuria	genitourinary
2940	-0.0107099	0.00151639	-7.06275	1.63753e-12	204796	557	Intestinal malabsorption (non-celiac)	autoimmune
1560	-0.0338257	0.00479065	-7.06077	1.66044e-12	230030	557.1	Celiac disease	autoimmune
1632	0.00920673	0.00130398	7.06051	1.66285e-12	276286	250.1	Type 1 diabetes	autoimmune
1498	-0.00696862	0.000987121	-7.05954	1.67458e-12	268291	715.2	Ankylosing spondylitis	autoimmune
159	0.154916	0.0219707	7.05104	1.77925e-12	335168	250.2	Type 2 diabetes	endocrine/metabolic
2940	-0.00987375	0.0014004	-7.05069	1.78592e-12	204456	557.1	Celiac disease	autoimmune
424	0.0294103	0.00417424	7.04566	1.8541e-12	142906	180	Cervical cancer and dysplasia	neoplasms
821	-0.00940869	0.00133575	-7.04377	1.87947e-12	142307	557	Intestinal malabsorption (non-celiac)	autoimmune
1933	0.0137673	0.00195482	7.04273	1.89235e-12	165849	557	Intestinal malabsorption (non-celiac)	autoimmune
1321	-0.0072525	0.00103023	-7.03967	1.93121e-12	290082	335	Multiple sclerosis	autoimmune
1350	0.0113221	0.0016084	7.03932	1.93675e-12	251307	714	Rheumatoid arthritis and other inflammatory polyarthropathies	autoimmune
2231	0.0203963	0.00289819	7.0376	1.96056e-12	264074	495	Asthma	respiratory
870	0.0125281	0.001781	7.03432	2.00643e-12	311162	696	Psoriasis and related disorders	autoimmune
160	0.033951	0.00483171	7.0267	2.11998e-12	255599	495	Asthma	respiratory
1008	-0.00658558	0.000937346	-7.02577	2.13348e-12	293278	709.2	Sicca syndrome	dermatologic
671	0.00611784	0.000871426	7.0205	2.21591e-12	273894	251.1	Hypoglycemia	endocrine/metabolic
2805	0.0274439	0.00390924	7.02029	2.2188e-12	300855	172	Skin cancer	neoplasms
3337	0.027125	0.00386886	7.01112	2.36915e-12	296452	495	Asthma	respiratory
4238	-0.0251147	0.00358271	-7.00996	2.38933e-12	271159	244.4	Hypothyroidism NOS	endocrine/metabolic
4611	-0.00542845	0.000774702	-7.00714	2.43817e-12	263783	715.2	Ankylosing spondylitis	autoimmune
645	0.00348129	0.00049697	7.00503	2.47539e-12	258687	715.2	Ankylosing spondylitis	autoimmune
4499	0.00705252	0.00101027	6.98081	2.94061e-12	318282	709	Diffuse diseases of connective tissue	dermatologic
636	0.0082474	0.0011822	6.97633	3.0377e-12	238954	250.1	Type 1 diabetes	autoimmune
397	0.0100516	0.00144315	6.96503	3.29269e-12	212697	557.1	Celiac disease	autoimmune
3337	0.0211881	0.00304305	6.96281	3.34228e-12	304413	244	Hypothyroidism	endocrine/metabolic
2359	0.0112316	0.00161359	6.96065	3.39435e-12	279827	696	Psoriasis and related disorders	autoimmune
1789	0.0174164	0.00250264	6.95921	3.4289e-12	300510	244.4	Hypothyroidism NOS	endocrine/metabolic
4436	-0.00810073	0.00116459	-6.95588	3.51576e-12	175565	557.1	Celiac disease	autoimmune
2055	-0.0221952	0.00319118	-6.95518	3.52825e-12	303644	244	Hypothyroidism	endocrine/metabolic
3955	-0.0130786	0.00188355	-6.94359	3.83017e-12	310747	250.1	Type 1 diabetes	autoimmune
4574	-0.00731338	0.00105391	-6.9393	3.95498e-12	163555	557.1	Celiac disease	autoimmune
3392	0.00512747	0.000738951	6.93885	3.96076e-12	309969	709.2	Sicca syndrome	dermatologic
3671	-0.0058078	0.000837065	-6.93829	3.97739e-12	280901	335	Multiple sclerosis	autoimmune
2981	-0.00892663	0.00128684	-6.93685	4.0177e-12	292444	275	Disorders of mineral metabolism	endocrine/metabolic
4611	0.00867255	0.0012517	6.92861	4.25864e-12	295232	242	Thyrotoxicosis with or without goiter	endocrine/metabolic
4793	-0.00317592	0.000458393	-6.92838	4.27062e-12	185204	275.1	Disorders of iron metabolism	hematopoietic
4216	-0.0154009	0.00222343	-6.92665	4.32214e-12	199858	557.1	Celiac disease	autoimmune
2359	0.0110299	0.00159289	6.92447	4.38561e-12	279747	696.4	Psoriasis	autoimmune
952	-0.0186516	0.00269393	-6.92356	4.4144e-12	257930	495	Asthma	respiratory
2502	-0.0103588	0.00149731	-6.91831	4.58038e-12	278028	696.4	Psoriasis	autoimmune
160	-0.0127456	0.00184306	-6.91546	4.67789e-12	191647	557.1	Celiac disease	autoimmune
2683	0.0153904	0.00222581	6.9145	4.70445e-12	299983	242	Thyrotoxicosis with or without goiter	endocrine/metabolic
3342	-0.0141349	0.00204447	-6.91376	4.72866e-12	318137	696.4	Psoriasis	autoimmune
2403	-0.0333	0.00481681	-6.9133	4.74431e-12	306081	593	Hematuria	genitourinary
2435	0.00733271	0.00106072	6.91294	4.76201e-12	190929	557	Intestinal malabsorption (non-celiac)	autoimmune
1775	-0.0108555	0.00157069	-6.91132	4.81141e-12	296278	696.4	Psoriasis	autoimmune
987	0.0225727	0.0032666	6.91016	4.85124e-12	285836	244	Hypothyroidism	endocrine/metabolic
4109	-0.00468205	0.000677582	-6.90993	4.85891e-12	286319	242.1	Graves' disease	autoimmune
1452	0.0136751	0.00197927	6.90918	4.88563e-12	263438	714	Rheumatoid arthritis and other inflammatory polyarthropathies	autoimmune
4142	0.00959709	0.00138999	6.90442	5.05065e-12	301230	696	Psoriasis and related disorders	autoimmune
2234	0.00506903	0.000734267	6.90352	5.08289e-12	301268	709.2	Sicca syndrome	dermatologic
2119	-0.00502421	0.00072834	-6.89817	5.27818e-12	292593	696.42	Psoriatic arthropathy	autoimmune
1498	-0.0109316	0.00158494	-6.89718	5.31507e-12	300102	242	Thyrotoxicosis with or without goiter	endocrine/metabolic
2950	-0.0502814	0.00729145	-6.89594	5.36065e-12	321973	244	Hypothyroidism	endocrine/metabolic
3466	0.00939287	0.00136218	6.89547	5.37956e-12	292110	242	Thyrotoxicosis with or without goiter	endocrine/metabolic
1465	-0.00485582	0.00070423	-6.89522	5.39511e-12	187374	557.1	Celiac disease	autoimmune
1218	-0.0114322	0.00165806	-6.8949	5.40158e-12	284124	244	Hypothyroidism	endocrine/metabolic
3547	-0.0109244	0.00158489	-6.89288	5.47996e-12	259454	275	Disorders of mineral metabolism	endocrine/metabolic
3103	0.0144649	0.00209898	6.89139	5.53732e-12	264342	244	Hypothyroidism	endocrine/metabolic
424	-0.0124977	0.00181362	-6.89099	5.55479e-12	225578	557	Intestinal malabsorption (non-celiac)	autoimmune
2363	0.00745483	0.00108278	6.88491	5.79947e-12	198738	557	Intestinal malabsorption (non-celiac)	autoimmune
847	-0.00374316	0.000544485	-6.87469	6.22445e-12	307561	275.1	Disorders of iron metabolism	hematopoietic
4693	-0.0190013	0.00276531	-6.87133	6.37335e-12	286891	244.4	Hypothyroidism NOS	endocrine/metabolic
1474	0.0210604	0.00306503	6.8712	6.37999e-12	271151	244.4	Hypothyroidism NOS	endocrine/metabolic
3807	-0.0134321	0.00195485	-6.87114	6.38148e-12	295049	250.1	Type 1 diabetes	autoimmune
3337	0.0204908	0.00298246	6.87043	6.41323e-12	303549	244.4	Hypothyroidism NOS	endocrine/metabolic
987	0.0220098	0.00320437	6.86868	6.49325e-12	285061	244.4	Hypothyroidism NOS	endocrine/metabolic
4109	-0.00648326	0.000944222	-6.86625	6.60391e-12	298238	709	Diffuse diseases of connective tissue	dermatologic
2955	-0.0142875	0.00208243	-6.86097	6.85739e-12	217515	557	Intestinal malabsorption (non-celiac)	autoimmune
3573	0.00905789	0.00132166	6.85342	7.22323e-12	331617	717	Polymyalgia Rheumatica	autoimmune
2403	0.00991189	0.00144644	6.85259	7.26617e-12	305080	335	Multiple sclerosis	autoimmune
3135	0.00423356	0.000617879	6.85177	7.31009e-12	262081	250.13	Type 1 diabetes with ophthalmic manifestations	autoimmune
225	-0.0135145	0.00197354	-6.84785	7.51207e-12	282715	696.4	Psoriasis	autoimmune
1850	-0.00494281	0.000721862	-6.84731	7.55257e-12	158485	715.2	Ankylosing spondylitis	autoimmune
3002	0.00588721	0.000860587	6.84093	7.88452e-12	272982	717	Polymyalgia Rheumatica	autoimmune
1008	0.0302493	0.00442357	6.8382	8.03524e-12	285945	593	Hematuria	genitourinary
133	-0.00518006	0.000757779	-6.83585	8.16647e-12	327097	275.1	Disorders of iron metabolism	hematopoietic
1218	-0.0111172	0.0016263	-6.83588	8.16687e-12	283354	244.4	Hypothyroidism NOS	endocrine/metabolic
3694	-0.014795	0.00216449	-6.83529	8.20216e-12	253369	250.2	Type 2 diabetes	endocrine/metabolic
160	-0.0135564	0.00198499	-6.82947	8.54785e-12	191942	557	Intestinal malabsorption (non-celiac)	autoimmune
3557	0.00584479	0.000856108	6.82716	8.6777e-12	296073	242.1	Graves' disease	autoimmune
1355	0.0298342	0.00437211	6.82374	8.88698e-12	290937	244	Hypothyroidism	endocrine/metabolic
1468	-0.00471959	0.000691833	-6.82186	9.00495e-12	281562	275.1	Disorders of iron metabolism	hematopoietic
2900	-0.0263276	0.00386113	-6.81861	9.20824e-12	323963	250	Diabetes mellitus	endocrine/metabolic
3218	0.00421049	0.000618545	6.80709	9.97652e-12	328665	275.1	Disorders of iron metabolism	hematopoietic
2393	0.00538983	0.000792033	6.80507	1.01213e-11	268487	275.1	Disorders of iron metabolism	hematopoietic
2023	0.0119154	0.00175101	6.80488	1.01312e-11	316836	696.4	Psoriasis	autoimmune
1775	0.0124733	0.00183459	6.79896	1.05641e-11	222169	557	Intestinal malabsorption (non-celiac)	autoimmune
2955	-0.0267183	0.00393136	-6.7962	1.07617e-11	296641	244.4	Hypothyroidism NOS	endocrine/metabolic
2808	0.00500424	0.00073687	6.79121	1.11397e-11	303158	250.13	Type 1 diabetes with ophthalmic manifestations	autoimmune
4970	0.00961473	0.00141595	6.79032	1.12241e-11	174095	557.1	Celiac disease	autoimmune
2084	0.00920749	0.00135602	6.79006	1.12293e-11	298079	242	Thyrotoxicosis with or without goiter	endocrine/metabolic
406	0.0103312	0.00152164	6.78952	1.12827e-11	196444	557	Intestinal malabsorption (non-celiac)	autoimmune
3957	-0.00671925	0.000990016	-6.78701	1.147e-11	287235	717	Polymyalgia Rheumatica	autoimmune
3516	-0.011278	0.00166229	-6.78462	1.16666e-11	235667	557	Intestinal malabsorption (non-celiac)	autoimmune
4817	-0.00833621	0.00122869	-6.78465	1.16668e-11	212803	557.1	Celiac disease	autoimmune
3179	-0.00391517	0.000577125	-6.78392	1.17272e-11	205720	715.2	Ankylosing spondylitis	autoimmune
4109	-0.00445892	0.000657429	-6.78236	1.18459e-11	282957	250.13	Type 1 diabetes with ophthalmic manifestations	autoimmune
2502	-0.0102892	0.00151714	-6.78196	1.18791e-11	278109	696	Psoriasis and related disorders	autoimmune
1355	0.0290528	0.0042839	6.78185	1.18876e-11	290110	244.4	Hypothyroidism NOS	endocrine/metabolic
4736	-0.0199699	0.00294562	-6.77952	1.2084e-11	252739	244.4	Hypothyroidism NOS	endocrine/metabolic
4154	-0.00425759	0.000628515	-6.77405	1.25513e-11	241002	715.2	Ankylosing spondylitis	autoimmune
4122	0.00940643	0.00138927	6.77076	1.28351e-11	284919	250.1	Type 1 diabetes	autoimmune
671	0.00323823	0.000478423	6.76856	1.3033e-11	279047	242.1	Graves' disease	autoimmune
2900	-0.0151204	0.00223534	-6.76425	1.34262e-11	277450	714.1	Rheumatoid arthritis	autoimmune
689	0.00430616	0.000637021	6.75984	1.38436e-11	254683	696.42	Psoriatic arthropathy	autoimmune
3361	0.0140559	0.00208026	6.75683	1.41402e-11	213318	557	Intestinal malabsorption (non-celiac)	autoimmune
154	0.0148379	0.00219632	6.75582	1.42329e-11	253713	714	Rheumatoid arthritis and other inflammatory polyarthropathies	autoimmune
3109	-0.00263362	0.000389957	-6.75363	1.44542e-11	223575	715.2	Ankylosing spondylitis	autoimmune
1332	-0.0161314	0.0023893	-6.75149	1.46604e-11	298624	250	Diabetes mellitus	endocrine/metabolic
56	-0.014239	0.00210921	-6.75088	1.47309e-11	225424	557.1	Celiac disease	autoimmune
3117	-0.0151826	0.00224945	-6.74945	1.48656e-11	317968	335	Multiple sclerosis	autoimmune
4915	-0.0142333	0.00210954	-6.74712	1.51158e-11	231953	557.1	Celiac disease	autoimmune
2231	-0.00351279	0.000520715	-6.7461	1.52179e-11	270235	275.1	Disorders of iron metabolism	hematopoietic
3671	0.00704719	0.00104517	6.74265	1.55808e-11	297330	717	Polymyalgia Rheumatica	autoimmune
3582	-0.0129708	0.00192416	-6.74098	1.57613e-11	289660	244	Hypothyroidism	endocrine/metabolic
4109	-0.00490353	0.000727517	-6.74009	1.58571e-11	297778	709.2	Sicca syndrome	dermatologic
2798	-0.00800715	0.00118833	-6.73813	1.60863e-11	204622	557	Intestinal malabsorption (non-celiac)	autoimmune
1775	-0.0107107	0.00158984	-6.73701	1.61977e-11	296358	696	Psoriasis and related disorders	autoimmune
2501	-0.0264503	0.00392838	-6.73312	1.66341e-11	323592	495	Asthma	respiratory
3342	-0.0139429	0.00207128	-6.73156	1.68142e-11	318229	696	Psoriasis and related disorders	autoimmune
3392	0.00647607	0.000962324	6.72961	1.70411e-11	310453	709	Diffuse diseases of connective tissue	dermatologic
3361	0.0129245	0.00192126	6.7271	1.73514e-11	212966	557.1	Celiac disease	autoimmune
129	0.0084634	0.00125849	6.72502	1.75898e-11	283865	696.4	Psoriasis	autoimmune
4693	-0.0189663	0.00282203	-6.7208	1.81058e-11	287708	244	Hypothyroidism	endocrine/metabolic
3621	0.00465519	0.000692891	6.7185	1.84011e-11	242677	335	Multiple sclerosis	autoimmune
2224	0.00318705	0.0004745	6.71663	1.86444e-11	208633	335	Multiple sclerosis	autoimmune
3694	-0.0132094	0.00196728	-6.71454	1.89054e-11	252608	244	Hypothyroidism	endocrine/metabolic
4151	0.00347825	0.000518023	6.71447	1.89245e-11	205047	715.2	Ankylosing spondylitis	autoimmune
2677	-0.0334286	0.00498089	-6.71136	1.93153e-11	303965	495	Asthma	respiratory
2313	0.0141079	0.0021023	6.71069	1.94033e-11	309887	250.1	Type 1 diabetes	autoimmune
3103	0.0138044	0.00205722	6.71023	1.9471e-11	263592	244.4	Hypothyroidism NOS	endocrine/metabolic
2949	0.0034425	0.000513114	6.70903	1.96345e-11	245640	250.13	Type 1 diabetes with ophthalmic manifestations	autoimmune
2611	-0.0263173	0.00392341	-6.70776	1.97966e-11	317995	250	Diabetes mellitus	endocrine/metabolic
3263	0.0210589	0.00314046	6.70565	2.0089e-11	276512	250.2	Type 2 diabetes	endocrine/metabolic
4795	-0.0101157	0.0015086	-6.70535	2.01367e-11	240650	557.1	Celiac disease	autoimmune
4736	-0.0201495	0.00300509	-6.70513	2.01652e-11	253452	244	Hypothyroidism	endocrine/metabolic
2137	-0.00904746	0.00134952	-6.70419	2.03219e-11	155791	557.1	Celiac disease	autoimmune
4493	0.00698411	0.00104212	6.70183	2.06291e-11	231118	696.4	Psoriasis	autoimmune
225	-0.0133758	0.00199807	-6.69435	2.17037e-11	282793	696	Psoriasis and related disorders	autoimmune
4187	0.00946127	0.00141416	6.69037	2.23073e-11	248073	696.4	Psoriasis	autoimmune
912	0.0174126	0.00260282	6.68992	2.23691e-11	296201	244.4	Hypothyroidism NOS	endocrine/metabolic
2552	0.019897	0.00297453	6.68912	2.24897e-11	305542	244	Hypothyroidism	endocrine/metabolic
4142	-0.00603676	0.000902881	-6.68611	2.2959e-11	294586	335	Multiple sclerosis	autoimmune
424	0.00530655	0.000794291	6.68086	2.37944e-11	307363	275.1	Disorders of iron metabolism	hematopoietic
1559	0.0093938	0.00140616	6.68049	2.38797e-11	190497	557.1	Celiac disease	autoimmune
1933	-0.0110336	0.00165412	-6.67033	2.55828e-11	220982	696.4	Psoriasis	autoimmune
3957	0.021169	0.00317391	6.66969	2.56803e-11	287106	172	Skin cancer	neoplasms
1933	-0.0111612	0.00167405	-6.66714	2.61443e-11	221040	696	Psoriasis and related disorders	autoimmune
2023	0.011825	0.00177374	6.66669	2.6206e-11	316927	696	Psoriasis and related disorders	autoimmune
127	0.00782217	0.00117364	6.66487	2.65338e-11	309068	696.4	Psoriasis	autoimmune
4499	0.00518952	0.000778773	6.66372	2.67416e-11	317782	709.2	Sicca syndrome	dermatologic
3535	0.0100962	0.00151519	6.66335	2.68198e-11	251806	696	Psoriasis and related disorders	autoimmune
235	0.00949736	0.00142558	6.66212	2.70347e-11	310127	242	Thyrotoxicosis with or without goiter	endocrine/metabolic
4949	0.0116515	0.00174901	6.66177	2.71248e-11	196866	557.1	Celiac disease	autoimmune
4707	-0.00404078	0.000607114	-6.65572	2.82502e-11	248021	335	Multiple sclerosis	autoimmune
4401	0.0113248	0.00170276	6.65086	2.91901e-11	289871	242	Thyrotoxicosis with or without goiter	endocrine/metabolic
3557	0.0127943	0.00192512	6.646	3.01688e-11	295128	250.1	Type 1 diabetes	autoimmune
4493	0.00700709	0.00105516	6.64076	3.12754e-11	231183	696	Psoriasis and related disorders	autoimmune
4216	-0.0159597	0.00240417	-6.63836	3.18001e-11	200183	557	Intestinal malabsorption (non-celiac)	autoimmune
3592	-0.00819588	0.0012359	-6.6315	3.33116e-11	204270	557	Intestinal malabsorption (non-celiac)	autoimmune
424	0.0265716	0.00400746	6.63052	3.35684e-11	142439	180.3	Cervical intraepithelial neoplasia [CIN] [Cervical dysplasia]	neoplasms
4997	-0.0137058	0.00206746	-6.62926	3.38078e-11	241086	714	Rheumatoid arthritis and other inflammatory polyarthropathies	autoimmune
729	0.00529706	0.000799646	6.62425	3.49603e-11	293373	275.1	Disorders of iron metabolism	hematopoietic
127	0.00787013	0.00118961	6.61574	3.70287e-11	309160	696	Psoriasis and related disorders	autoimmune
129	0.00843028	0.00127434	6.61542	3.71153e-11	283944	696	Psoriasis and related disorders	autoimmune
1880	-0.00429874	0.000649882	-6.61464	3.7314e-11	269299	250.13	Type 1 diabetes with ophthalmic manifestations	autoimmune
1731	-0.0273708	0.00413963	-6.6119	3.80072e-11	289015	244.4	Hypothyroidism NOS	endocrine/metabolic
3116	-0.00396329	0.00059945	-6.61154	3.80956e-11	304358	275.1	Disorders of iron metabolism	hematopoietic
1789	0.0168818	0.00255385	6.61034	3.84062e-11	301368	244	Hypothyroidism	endocrine/metabolic
3694	-0.0127481	0.00192857	-6.61013	3.84734e-11	251904	244.4	Hypothyroidism NOS	endocrine/metabolic
3179	-0.00605308	0.000915787	-6.60971	3.85918e-11	230130	242	Thyrotoxicosis with or without goiter	endocrine/metabolic
4849	0.00356253	0.000539227	6.60673	3.93621e-11	269735	250.13	Type 1 diabetes with ophthalmic manifestations	autoimmune
2853	-0.0210609	0.00318863	-6.60499	3.9826e-11	271588	244	Hypothyroidism	endocrine/metabolic
771	0.00371871	0.000563117	6.6038	4.01518e-11	259553	250.7	Diabetic retinopathy	endocrine/metabolic
3535	0.00987211	0.00149508	6.60305	4.03592e-11	251735	696.4	Psoriasis	autoimmune
2955	0.00653858	0.000990246	6.60298	4.03765e-11	252374	715.2	Ankylosing spondylitis	autoimmune
4187	0.00943993	0.0014305	6.59902	4.14699e-11	248139	696	Psoriasis and related disorders	autoimmune
2955	-0.0264585	0.00401074	-6.5969	4.20531e-11	297471	244	Hypothyroidism	endocrine/metabolic
2446	-0.0127509	0.00193331	-6.59537	4.24913e-11	298756	696	Psoriasis and related disorders	autoimmune
2543	0.00774693	0.00117496	6.59336	4.30739e-11	275974	696.4	Psoriasis	autoimmune
2055	-0.0206273	0.00312863	-6.59308	4.31501e-11	302799	244.4	Hypothyroidism NOS	endocrine/metabolic
4236	0.0139549	0.00211819	6.58814	4.4615e-11	277002	250	Diabetes mellitus	endocrine/metabolic
4865	0.00541337	0.000821765	6.58748	4.48077e-11	300185	275.1	Disorders of iron metabolism	hematopoietic
645	-0.00307229	0.000466433	-6.58677	4.50214e-11	303933	275.1	Disorders of iron metabolism	hematopoietic
3582	-0.0124197	0.00188598	-6.58529	4.54762e-11	288845	244.4	Hypothyroidism NOS	endocrine/metabolic
937	-0.00321425	0.000488384	-6.58139	4.66924e-11	263757	696.42	Psoriatic arthropathy	autoimmune
887	-0.0105321	0.00160083	-6.57919	4.73802e-11	289949	696.4	Psoriasis	autoimmune
[truncated: 703 more rows]

## Sheet: Data 5
Supplementary Data 5: RFU benchmark with ten epitopes
[truncated: 897 more rows]

## Sheet: Data 6
Supplementary Data 6: CD- and T1D-specific TCR sequences in McPAS-TCR database
[truncated: 1,174 more rows]
